# Supplementary material for: Gold(i) and gold(iii) carbene complexes from the marine betaine norzooanemonin: inhibition of thioredoxin reductase, antiproliferative and antimicrobial activity
Source: RSC Med Chem. 2024 Jul 31;15(9):3248–55. doi: 10.1039/d4md00358f (PMC11342128; doi:10.1039/d4md00358f)
Supplement: MD-015-D4MD00358F-s002 [file MD-015-D4MD00358F-s002.cif]

# Supplementary Information (SI) for RSC Medicinal Chemistry.
# This journal is © The Royal Society of Chemistry 2024

####################################################################### 
# 
# This file contains crystal structure data downloaded from the 
# Cambridge Structural Database (CSD) hosted by the Cambridge 
# Crystallographic Data Centre (CCDC).
# 
# Full information about CCDC data access policies and citation 
# guidelines are available at http://www.ccdc.cam.ac.uk/access/V1 
# 
# Audit and citation data items may have been added by the CCDC. 
# Please retain this information to preserve the provenance of 
# this file and to allow appropriate attribution of the data. 
# 
#######################################################################

data_sm05db
_database_code_depnum_ccdc_archive 'CCDC 2355435'
loop_
_audit_author_name
_audit_author_address
'Dirk Bockfeld'
;TU Braunschweig
Germany
;
_audit_update_record             
;
2024-05-14 deposited with the CCDC.	2024-07-30 downloaded from the CCDC.
;

_audit_creation_method           SHELXL-2018/3
_shelx_SHELXL_version_number     2018/3
_chemical_name_systematic        ?
_chemical_name_common            ?
_chemical_melting_point          ?
_chemical_formula_moiety         'C7 H11 N2 O2, C F3 O3 S'

_chemical_formula_sum            'C8 H11 F3 N2 O5 S'
_chemical_formula_weight         304.25

loop_
_atom_type_symbol
_atom_type_description
_atom_type_scat_dispersion_real
_atom_type_scat_dispersion_imag
_atom_type_scat_source
C C 0.0033 0.0016 'International Tables Vol C Tables 4.2.6.8 and 6.1.1.4'
H H 0.0000 0.0000 'International Tables Vol C Tables 4.2.6.8 and 6.1.1.4'
F F 0.0171 0.0103 'International Tables Vol C Tables 4.2.6.8 and 6.1.1.4'
N N 0.0061 0.0033 'International Tables Vol C Tables 4.2.6.8 and 6.1.1.4'
O O 0.0106 0.0060 'International Tables Vol C Tables 4.2.6.8 and 6.1.1.4'
S S 0.1246 0.1234 'International Tables Vol C Tables 4.2.6.8 and 6.1.1.4'

_space_group_crystal_system      orthorhombic
_space_group_IT_number           19
_space_group_name_H-M_alt        'P 21 21 21'
_space_group_name_Hall           'P 2ac 2ab'

_shelx_space_group_comment       
;
The symmetry employed for this shelxl refinement is uniquely defined
by the following loop, which should always be used as a source of
symmetry information in preference to the above space-group names.
They are only intended as comments.
;

loop_
_space_group_symop_operation_xyz
'x, y, z'
'-x+1/2, -y, z+1/2'
'-x, y+1/2, -z+1/2'
'x+1/2, -y+1/2, -z'

_cell_length_a                   8.7426(3)
_cell_length_b                   8.8249(3)
_cell_length_c                   15.7395(5)
_cell_angle_alpha                90
_cell_angle_beta                 90
_cell_angle_gamma                90
_cell_volume                     1214.34(7)
_cell_formula_units_Z            4
_cell_measurement_temperature    100(2)
_cell_measurement_reflns_used    21739
_cell_measurement_theta_min      3.2630
_cell_measurement_theta_max      41.0430

_exptl_crystal_description       irregular
_exptl_crystal_colour            colourless
_exptl_crystal_density_meas      ?
_exptl_crystal_density_method    ?
_exptl_crystal_density_diffrn    1.664
_exptl_crystal_F_000             624
_exptl_transmission_factor_min   ?
_exptl_transmission_factor_max   ?
_exptl_crystal_size_max          0.408
_exptl_crystal_size_mid          0.287
_exptl_crystal_size_min          0.091
_exptl_absorpt_coefficient_mu    0.325
_shelx_estimated_absorpt_T_min   0.879
_shelx_estimated_absorpt_T_max   0.971
loop_
_exptl_crystal_face_index_h
_exptl_crystal_face_index_k
_exptl_crystal_face_index_l
_exptl_crystal_face_perp_dist
-7 -10 -1 0.1556
1 11 9 0.1127
-7 6 15 0.1865
-7 -7 15 0.1480
12 1 3 0.1708
-2 -9 15 0.1309
-4 11 -10 0.1342
12 0 1 0.1729
-1 -11 10 0.1403
-2 12 -3 0.1315
-1 12 3 0.1236
0 -12 -3 0.1364
11 -3 -8 0.1881
0 -11 -9 0.1247
-12 -4 2 0.1739
1 6 19 0.0845
-2 -1 -22 0.0286
1 2 22 0.0552
12 4 1 0.1614
0 -2 -22 0.0171
loop_
_exptl_oxdiff_crystal_face_indexfrac_h
_exptl_oxdiff_crystal_face_indexfrac_k
_exptl_oxdiff_crystal_face_indexfrac_l
_exptl_oxdiff_crystal_face_x
_exptl_oxdiff_crystal_face_y
_exptl_oxdiff_crystal_face_z
-6.8385 -10.3379 -0.8225 0.1737 -0.5840 -0.7930
0.7005 11.2409 9.4193 -0.5383 0.7828 0.3123
-6.9405 5.6273 15.3431 -0.7101 0.5456 -0.4451
-6.5469 -6.6058 14.6528 -0.5564 -0.3811 -0.7384
12.1530 0.9830 3.2342 -0.2105 -0.2764 0.9377
-1.5425 -9.2374 14.6142 -0.5509 -0.7169 -0.4273
-3.5570 10.6515 -9.5374 0.3334 0.9412 0.0546
12.3021 0.2187 1.2574 -0.1151 -0.3290 0.9373
-0.7521 -11.2183 9.5167 -0.3068 -0.8646 -0.3978
-2.0818 12.1396 -3.1432 0.0261 0.9835 0.1789
-0.5891 12.2835 3.3749 -0.2732 0.9238 0.2681
-0.2360 -12.3139 -3.1511 0.2673 -0.9043 -0.3327
11.0359 -3.1040 -8.1803 0.3458 -0.5013 0.7932
-0.4976 -11.2323 -9.4940 0.5406 -0.7874 -0.2963
-11.5325 -4.2251 2.0709 0.0039 -0.0081 -1.0000
0.8543 5.8831 19.4858 -0.9336 0.3309 0.1374
-1.6947 -0.8921 -21.9207 0.9953 0.0782 -0.0577
1.2840 2.1210 21.7403 -0.9979 0.0263 0.0600
11.5102 4.3803 1.2993 -0.1558 0.0053 0.9878
0.1526 -1.6062 -22.0007 0.9976 -0.0261 0.0643
_exptl_absorpt_correction_T_min  0.318
_exptl_absorpt_correction_T_max  1.000
_exptl_absorpt_correction_type   gaussian
_exptl_absorpt_process_details   
;
CrysAlisPro 1.171.40.61a (Rigaku Oxford Diffraction, 2019)
Numerical absorption correction based on gaussian integration over
            a multifaceted crystal model
Empirical absorption correction using spherical harmonics,
 implemented in SCALE3 ABSPACK scaling algorithm.
;
_oxdiff_exptl_absorpt_empirical_full_min 0.777
_oxdiff_exptl_absorpt_empirical_full_max 1.671
_oxdiff_exptl_absorpt_empirical_details 
;
Empirical correction (ABSPACK) includes:
- Absorption correction using spherical harmonics
- Frame scaling
;
_diffrn_ambient_temperature      100(2)
_diffrn_ambient_environment      N~2~
_diffrn_source                   'micro-focus sealed X-ray tube'
_diffrn_source_type              'PhotonJet (Mo) X-ray Source'
_diffrn_radiation_probe          x-ray
_diffrn_radiation_type           'Mo K\a'
_diffrn_radiation_wavelength     0.71073
_diffrn_radiation_monochromator  mirror
_diffrn_measurement_device       'four-circle diffractometer'
_diffrn_measurement_device_type  
'XtaLAB Synergy, Single source at offset/far, HyPix'
_diffrn_detector                 'Hybrid Pixel Array Detector'
_diffrn_detector_type            HyPix
_diffrn_detector_area_resol_mean 10.0000
_diffrn_measurement_method       '\w scan'
_diffrn_reflns_number            38656
_diffrn_reflns_av_unetI/netI     0.0174
_diffrn_reflns_av_R_equivalents  0.0225
_diffrn_reflns_limit_h_min       -16
_diffrn_reflns_limit_h_max       15
_diffrn_reflns_limit_k_min       -15
_diffrn_reflns_limit_k_max       16
_diffrn_reflns_limit_l_min       -29
_diffrn_reflns_limit_l_max       28
_diffrn_reflns_theta_min         3.280
_diffrn_reflns_theta_max         41.005
_diffrn_reflns_theta_full        25.242
_diffrn_measured_fraction_theta_max 0.972
_diffrn_measured_fraction_theta_full 0.998
_diffrn_reflns_Laue_measured_fraction_max 0.972
_diffrn_reflns_Laue_measured_fraction_full 0.998
_diffrn_reflns_point_group_measured_fraction_max 0.964
_diffrn_reflns_point_group_measured_fraction_full 0.999
_reflns_number_total             7712
_reflns_number_gt                7105
_reflns_threshold_expression     'I > 2\s(I)'
_reflns_Friedel_coverage         0.779
_reflns_Friedel_fraction_max     0.954
_reflns_Friedel_fraction_full    1.000

_reflns_special_details          
;
 Reflections were merged by SHELXL according to the crystal
 class for the calculation of statistics and refinement.
 
 _reflns_Friedel_fraction is defined as the number of unique
 Friedel pairs measured divided by the number that would be
 possible theoretically, ignoring centric projections and
 systematic absences.
;

_computing_data_collection       'CrysAlisPro 1.171.40.61a (Rigaku OD, 2019)'
_computing_cell_refinement       'CrysAlisPro 1.171.40.61a (Rigaku OD, 2019)'
_computing_data_reduction        'CrysAlisPro 1.171.40.61a (Rigaku OD, 2019)'

_computing_structure_solution    
'SHELXT 2018/2 (G. M. Sheldrick, Acta Cryst., 2015, A71, 3-8)'
_computing_structure_refinement  
'SHELXL-2018/3 (G. M. Sheldrick, Acta Cryst., 2015, C71, 3-8)'
_computing_molecular_graphics    ?
_computing_publication_material  
'OLEX2 v1.2 (O. V. Dolomanov et al., J. Appl. Cryst., 2009, 42, 339-341)'

_refine_special_details          
;
 All H atoms were placed in idealised positions and refined using a riding
 model, with a common U restrained to be 1.2 (1.5 for methyl groups) times
 the equivalent isotropic displacement parameter of the parent atom.
 Ordered methyl groups were treated as rigid bodies and allowed to
 rotate around the E-CH3 bond.

 Refinement of F^2^ against ALL reflections.  The weighted R-factor wR and
 goodness of fit S are based on F^2^, conventional R-factors R are based
 on F, with F set to zero for negative F^2^. The threshold expression of
 F^2^ > 2sigma(F^2^) is used only for calculating R-factors(gt) etc. and is
 not relevant to the choice of reflections for refinement.  R-factors based
 on F^2^ are statistically about twice as large as those based on F, and R-
 factors based on ALL data will be even larger.
;

_refine_ls_structure_factor_coef Fsqd
_refine_ls_matrix_type           full
_refine_ls_weighting_scheme      calc
_refine_ls_weighting_details     
'w=1/[\s^2^(Fo^2^)+(0.0439P)^2^+0.0515P] where P=(Fo^2^+2Fc^2^)/3'
_atom_sites_solution_primary     iterative
_atom_sites_solution_secondary   difmap
_atom_sites_solution_hydrogens   geom
_refine_ls_hydrogen_treatment    constr
_refine_ls_extinction_method     none
_refine_ls_extinction_coef       .
_refine_ls_abs_structure_details 
;
 Flack x determined using 2938 quotients [(I+)-(I-)]/[(I+)+(I-)]
 (Parsons, Flack and Wagner, Acta Cryst. B69 (2013) 249-259).
;
_refine_ls_abs_structure_Flack   0.027(12)
_chemical_absolute_configuration ad
_refine_ls_number_reflns         7712
_refine_ls_number_parameters     175
_refine_ls_number_restraints     0
_refine_ls_R_factor_all          0.0304
_refine_ls_R_factor_gt           0.0266
_refine_ls_wR_factor_ref         0.0711
_refine_ls_wR_factor_gt          0.0695
_refine_ls_goodness_of_fit_ref   1.035
_refine_ls_restrained_S_all      1.035
_refine_ls_shift/su_max          0.001
_refine_ls_shift/su_mean         0.000

loop_
_atom_site_label
_atom_site_type_symbol
_atom_site_fract_x
_atom_site_fract_y
_atom_site_fract_z
_atom_site_U_iso_or_equiv
_atom_site_adp_type
_atom_site_occupancy
_atom_site_site_symmetry_order
_atom_site_calc_flag
_atom_site_refinement_flags_posn
_atom_site_refinement_flags_adp
_atom_site_refinement_flags_occupancy
_atom_site_disorder_assembly
_atom_site_disorder_group
S1 S 0.49659(2) 0.49643(2) 0.43027(2) 0.01415(4) Uani 1 1 d . . . . .
F1 F 0.54366(10) 0.34386(9) 0.57083(4) 0.03030(14) Uani 1 1 d . . . . .
F2 F 0.72480(8) 0.32468(9) 0.47796(7) 0.03587(19) Uani 1 1 d . . . . .
F3 F 0.51327(8) 0.20432(7) 0.45963(5) 0.02562(13) Uani 1 1 d . . . . .
O3 O 0.33709(8) 0.49652(10) 0.45383(5) 0.02393(13) Uani 1 1 d . . . . .
O4 O 0.58361(9) 0.62194(8) 0.46438(5) 0.02078(12) Uani 1 1 d . . . . .
O5 O 0.52762(11) 0.46012(11) 0.34271(5) 0.02786(16) Uani 1 1 d . . . . .
C8 C 0.57387(10) 0.33347(10) 0.48741(6) 0.01802(14) Uani 1 1 d . . . . .
O1 O 0.67631(8) 0.50378(8) 0.16836(4) 0.01783(10) Uani 1 1 d . . . . .
O2 O 0.86445(9) 0.38471(9) 0.24032(5) 0.02355(14) Uani 1 1 d . . . . .
N1 N 0.89171(8) 0.66148(9) 0.34235(5) 0.01513(11) Uani 1 1 d . . . . .
N2 N 0.77662(9) 0.87442(9) 0.31691(5) 0.01671(12) Uani 1 1 d . . . . .
C1 C 0.87321(10) 0.80257(11) 0.36900(6) 0.01735(13) Uani 1 1 d . . . . .
H1 H 0.921002 0.845900 0.417462 0.021 Uiso 1 1 calc R U . . .
C2 C 0.80209(9) 0.64103(9) 0.27062(5) 0.01399(12) Uani 1 1 d . . . . .
C3 C 0.73066(10) 0.77538(9) 0.25483(5) 0.01582(12) Uani 1 1 d . . . . .
H3 H 0.662146 0.796393 0.209491 0.019 Uiso 1 1 calc R U . . .
C4 C 0.99103(13) 0.55141(12) 0.38502(6) 0.02430(17) Uani 1 1 d . . . . .
H4A H 0.930579 0.462916 0.401966 0.036 Uiso 1 1 calc R U . . .
H4B H 1.036533 0.598134 0.435530 0.036 Uiso 1 1 calc R U . . .
H4C H 1.072386 0.519593 0.346074 0.036 Uiso 1 1 calc R U . . .
C5 C 0.73283(13) 1.03419(11) 0.32430(7) 0.02422(18) Uani 1 1 d . . . . .
H5A H 0.742277 1.066487 0.383638 0.036 Uiso 1 1 calc R U . . .
H5B H 0.626701 1.046875 0.305562 0.036 Uiso 1 1 calc R U . . .
H5C H 0.800237 1.096044 0.288628 0.036 Uiso 1 1 calc R U . . .
C6 C 0.78665(9) 0.49539(10) 0.22621(5) 0.01557(11) Uani 1 1 d . . . . .
C7 C 0.64454(13) 0.36449(12) 0.12330(7) 0.02404(17) Uani 1 1 d . . . . .
H7A H 0.731343 0.339379 0.086507 0.036 Uiso 1 1 calc R U . . .
H7B H 0.552376 0.377284 0.088596 0.036 Uiso 1 1 calc R U . . .
H7C H 0.628378 0.282412 0.164269 0.036 Uiso 1 1 calc R U . . .

loop_
_atom_site_aniso_label
_atom_site_aniso_U_11
_atom_site_aniso_U_22
_atom_site_aniso_U_33
_atom_site_aniso_U_23
_atom_site_aniso_U_13
_atom_site_aniso_U_12
S1 0.01416(7) 0.01458(7) 0.01371(7) 0.00072(6) -0.00132(5) -0.00139(6)
F1 0.0400(4) 0.0315(3) 0.0194(3) 0.0080(2) -0.0068(3) 0.0002(3)
F2 0.0120(2) 0.0265(3) 0.0691(6) 0.0090(3) 0.0008(3) 0.0037(2)
F3 0.0239(3) 0.0137(2) 0.0393(3) -0.0026(2) 0.0077(3) -0.0025(2)
O3 0.0131(2) 0.0248(3) 0.0339(3) 0.0049(3) -0.0007(2) 0.0030(2)
O4 0.0240(3) 0.0141(2) 0.0242(3) -0.0020(2) -0.0045(2) -0.0030(2)
O5 0.0372(4) 0.0328(4) 0.0136(2) -0.0017(2) 0.0030(3) -0.0142(3)
C8 0.0138(3) 0.0154(3) 0.0248(4) 0.0014(3) 0.0002(3) 0.0014(2)
O1 0.0211(3) 0.0162(2) 0.0162(2) -0.0030(2) -0.00155(19) -0.0021(2)
O2 0.0225(3) 0.0175(3) 0.0307(4) -0.0020(3) 0.0001(3) 0.0058(2)
N1 0.0137(3) 0.0174(3) 0.0143(2) 0.0016(2) -0.0006(2) -0.0018(2)
N2 0.0162(3) 0.0153(3) 0.0187(3) -0.0029(2) 0.0004(2) -0.0015(2)
C1 0.0168(3) 0.0201(3) 0.0152(3) -0.0018(3) -0.0005(2) -0.0038(3)
C2 0.0131(3) 0.0145(3) 0.0144(3) 0.0000(2) -0.0005(2) -0.0007(2)
C3 0.0159(3) 0.0147(3) 0.0169(3) -0.0016(2) -0.0015(2) -0.0001(2)
C4 0.0225(4) 0.0275(4) 0.0229(4) 0.0069(3) -0.0060(3) 0.0027(3)
C5 0.0259(4) 0.0159(3) 0.0308(5) -0.0065(3) 0.0001(4) 0.0011(3)
C6 0.0152(3) 0.0145(3) 0.0171(3) -0.0010(3) 0.0024(2) -0.0008(3)
C7 0.0294(5) 0.0204(4) 0.0224(4) -0.0077(3) 0.0020(3) -0.0058(3)

_geom_special_details            
;
 All esds (except the esd in the dihedral angle between two l.s. planes)
 are estimated using the full covariance matrix.  The cell esds are taken
 into account individually in the estimation of esds in distances, angles
 and torsion angles; correlations between esds in cell parameters are only
 used when they are defined by crystal symmetry.  An approximate (isotropic)
 treatment of cell esds is used for estimating esds involving l.s. planes.
;

loop_
_geom_bond_atom_site_label_1
_geom_bond_atom_site_label_2
_geom_bond_distance
_geom_bond_site_symmetry_2
_geom_bond_publ_flag
S1 O5 1.4406(8) . ?
S1 O3 1.4429(7) . ?
S1 O4 1.4470(7) . ?
S1 C8 1.8257(9) . ?
F1 C8 1.3424(12) . ?
F2 C8 1.3301(11) . ?
F3 C8 1.3307(11) . ?
O1 C6 1.3287(10) . ?
O1 C7 1.4460(12) . ?
O2 C6 1.2107(11) . ?
N1 C1 1.3238(12) . ?
N1 C2 1.3861(11) . ?
N1 C4 1.4657(12) . ?
N2 C1 1.3369(12) . ?
N2 C3 1.3712(11) . ?
N2 C5 1.4656(12) . ?
C1 H1 0.9500 . ?
C2 C3 1.3628(12) . ?
C2 C6 1.4692(12) . ?
C3 H3 0.9500 . ?
C4 H4A 0.9800 . ?
C4 H4B 0.9800 . ?
C4 H4C 0.9800 . ?
C5 H5A 0.9800 . ?
C5 H5B 0.9800 . ?
C5 H5C 0.9800 . ?
C7 H7A 0.9800 . ?
C7 H7B 0.9800 . ?
C7 H7C 0.9800 . ?

loop_
_geom_angle_atom_site_label_1
_geom_angle_atom_site_label_2
_geom_angle_atom_site_label_3
_geom_angle
_geom_angle_site_symmetry_1
_geom_angle_site_symmetry_3
_geom_angle_publ_flag
O5 S1 O3 115.34(5) . . ?
O5 S1 O4 115.22(5) . . ?
O3 S1 O4 114.35(5) . . ?
O5 S1 C8 103.08(5) . . ?
O3 S1 C8 103.38(4) . . ?
O4 S1 C8 103.04(4) . . ?
F2 C8 F3 107.96(8) . . ?
F2 C8 F1 107.97(9) . . ?
F3 C8 F1 107.55(8) . . ?
F2 C8 S1 110.98(7) . . ?
F3 C8 S1 111.44(7) . . ?
F1 C8 S1 110.80(6) . . ?
C6 O1 C7 115.35(8) . . ?
C1 N1 C2 108.15(7) . . ?
C1 N1 C4 123.40(8) . . ?
C2 N1 C4 128.45(8) . . ?
C1 N2 C3 108.65(7) . . ?
C1 N2 C5 124.93(8) . . ?
C3 N2 C5 126.38(8) . . ?
N1 C1 N2 109.21(7) . . ?
N1 C1 H1 125.4 . . ?
N2 C1 H1 125.4 . . ?
C3 C2 N1 107.11(7) . . ?
C3 C2 C6 129.21(7) . . ?
N1 C2 C6 123.59(7) . . ?
C2 C3 N2 106.88(7) . . ?
C2 C3 H3 126.6 . . ?
N2 C3 H3 126.6 . . ?
N1 C4 H4A 109.5 . . ?
N1 C4 H4B 109.5 . . ?
H4A C4 H4B 109.5 . . ?
N1 C4 H4C 109.5 . . ?
H4A C4 H4C 109.5 . . ?
H4B C4 H4C 109.5 . . ?
N2 C5 H5A 109.5 . . ?
N2 C5 H5B 109.5 . . ?
H5A C5 H5B 109.5 . . ?
N2 C5 H5C 109.5 . . ?
H5A C5 H5C 109.5 . . ?
H5B C5 H5C 109.5 . . ?
O2 C6 O1 125.34(8) . . ?
O2 C6 C2 124.53(8) . . ?
O1 C6 C2 110.12(7) . . ?
O1 C7 H7A 109.5 . . ?
O1 C7 H7B 109.5 . . ?
H7A C7 H7B 109.5 . . ?
O1 C7 H7C 109.5 . . ?
H7A C7 H7C 109.5 . . ?
H7B C7 H7C 109.5 . . ?

loop_
_geom_torsion_atom_site_label_1
_geom_torsion_atom_site_label_2
_geom_torsion_atom_site_label_3
_geom_torsion_atom_site_label_4
_geom_torsion
_geom_torsion_site_symmetry_1
_geom_torsion_site_symmetry_2
_geom_torsion_site_symmetry_3
_geom_torsion_site_symmetry_4
_geom_torsion_publ_flag
O5 S1 C8 F2 64.77(8) . . . . ?
O3 S1 C8 F2 -174.78(8) . . . . ?
O4 S1 C8 F2 -55.43(8) . . . . ?
O5 S1 C8 F3 -55.58(7) . . . . ?
O3 S1 C8 F3 64.88(8) . . . . ?
O4 S1 C8 F3 -175.77(6) . . . . ?
O5 S1 C8 F1 -175.29(7) . . . . ?
O3 S1 C8 F1 -54.84(8) . . . . ?
O4 S1 C8 F1 64.51(7) . . . . ?
C2 N1 C1 N2 -0.64(10) . . . . ?
C4 N1 C1 N2 179.79(8) . . . . ?
C3 N2 C1 N1 0.40(10) . . . . ?
C5 N2 C1 N1 -177.62(9) . . . . ?
C1 N1 C2 C3 0.64(9) . . . . ?
C4 N1 C2 C3 -179.83(9) . . . . ?
C1 N1 C2 C6 -176.39(8) . . . . ?
C4 N1 C2 C6 3.14(13) . . . . ?
N1 C2 C3 N2 -0.39(9) . . . . ?
C6 C2 C3 N2 176.42(8) . . . . ?
C1 N2 C3 C2 0.00(10) . . . . ?
C5 N2 C3 C2 177.99(9) . . . . ?
C7 O1 C6 O2 3.61(12) . . . . ?
C7 O1 C6 C2 -176.87(7) . . . . ?
C3 C2 C6 O2 173.56(9) . . . . ?
N1 C2 C6 O2 -10.11(13) . . . . ?
C3 C2 C6 O1 -5.97(12) . . . . ?
N1 C2 C6 O1 170.37(7) . . . . ?

_refine_diff_density_max         0.440
_refine_diff_density_min         -0.197
_refine_diff_density_rms         0.053

_shelx_res_file                  
;
TITL sm05db_a.res in P2(1)2(1)2(1)
    sm05db.res
    created by SHELXL-2018/3 at 15:36:06 on 16-Oct-2019
REM Old TITL sm05db in P2(1)2(1)2(1)
REM SHELXT solution in P2(1)2(1)2(1): R1 0.071, Rweak 0.019, 0.002
REM <I/s> 0.819 for 18 systematic absences, Orientation as input
REM Flack x = 0.053 ( 0.013 ) from 1020 Parsons quotients
REM Formula found by SHELXT: C8 N2 O5 F3 S
CELL 0.71073 8.7426 8.8249 15.7395 90 90 90
ZERR 4 0.0003 0.0003 0.0005 0 0 0
LATT -1
SYMM 0.5-X,-Y,0.5+Z
SYMM -X,0.5+Y,0.5-Z
SYMM 0.5+X,0.5-Y,-Z
SFAC C H F N O S
UNIT 32 44 12 8 20 4

L.S. 4 0 0
PLAN  5
SIZE 0.408 0.287 0.091
TEMP -173
CONF
BOND
list 4
MORE -1
fmap 2 53
acta
BOND $H
REM <olex2.extras>
REM <HklSrc "%./sm05db.hkl">
REM </olex2.extras>

WGHT    0.043900    0.051500
FVAR       0.70635
S1    6    0.496590    0.496426    0.430272    11.00000    0.01416    0.01458 =
         0.01371    0.00072   -0.00132   -0.00139
F1    3    0.543658    0.343860    0.570828    11.00000    0.03999    0.03148 =
         0.01943    0.00796   -0.00684    0.00017
F2    3    0.724797    0.324676    0.477962    11.00000    0.01199    0.02654 =
         0.06907    0.00899    0.00081    0.00365
F3    3    0.513268    0.204319    0.459630    11.00000    0.02387    0.01373 =
         0.03926   -0.00257    0.00766   -0.00253
O3    5    0.337090    0.496520    0.453831    11.00000    0.01313    0.02481 =
         0.03386    0.00487   -0.00068    0.00297
O4    5    0.583611    0.621936    0.464384    11.00000    0.02400    0.01412 =
         0.02421   -0.00204   -0.00453   -0.00303
O5    5    0.527618    0.460123    0.342713    11.00000    0.03721    0.03283 =
         0.01355   -0.00167    0.00297   -0.01424
C8    1    0.573868    0.333466    0.487408    11.00000    0.01382    0.01538 =
         0.02485    0.00143    0.00023    0.00139
O1    5    0.676306    0.503778    0.168356    11.00000    0.02113    0.01616 =
         0.01621   -0.00303   -0.00155   -0.00214
O2    5    0.864448    0.384715    0.240316    11.00000    0.02247    0.01749 =
         0.03068   -0.00204    0.00009    0.00579
N1    4    0.891709    0.661477    0.342354    11.00000    0.01368    0.01737 =
         0.01433    0.00155   -0.00061   -0.00185
N2    4    0.776621    0.874424    0.316914    11.00000    0.01621    0.01526 =
         0.01867   -0.00293    0.00043   -0.00147
C1    1    0.873213    0.802571    0.369003    11.00000    0.01679    0.02011 =
         0.01517   -0.00180   -0.00045   -0.00379
AFIX  43
H1    2    0.921002    0.845900    0.417462    11.00000   -1.20000
AFIX   0
C2    1    0.802085    0.641032    0.270620    11.00000    0.01307    0.01448 =
         0.01443   -0.00003   -0.00050   -0.00072
C3    1    0.730663    0.775382    0.254833    11.00000    0.01586    0.01465 =
         0.01694   -0.00164   -0.00152   -0.00008
AFIX  43
H3    2    0.662146    0.796393    0.209491    11.00000   -1.20000
AFIX   0
C4    1    0.991030    0.551411    0.385015    11.00000    0.02245    0.02752 =
         0.02294    0.00686   -0.00598    0.00268
AFIX 137
H4A   2    0.930579    0.462916    0.401966    11.00000   -1.50000
H4B   2    1.036533    0.598134    0.435530    11.00000   -1.50000
H4C   2    1.072386    0.519593    0.346074    11.00000   -1.50000
AFIX   0
C5    1    0.732832    1.034192    0.324297    11.00000    0.02592    0.01594 =
         0.03079   -0.00646    0.00012    0.00106
AFIX 137
H5A   2    0.742277    1.066487    0.383638    11.00000   -1.50000
H5B   2    0.626701    1.046875    0.305562    11.00000   -1.50000
H5C   2    0.800237    1.096044    0.288628    11.00000   -1.50000
AFIX   0
C6    1    0.786652    0.495392    0.226211    11.00000    0.01519    0.01447 =
         0.01706   -0.00097    0.00244   -0.00081
C7    1    0.644542    0.364492    0.123302    11.00000    0.02937    0.02035 =
         0.02241   -0.00766    0.00201   -0.00581
AFIX 137
H7A   2    0.731343    0.339379    0.086507    11.00000   -1.50000
H7B   2    0.552376    0.377284    0.088596    11.00000   -1.50000
H7C   2    0.628378    0.282412    0.164269    11.00000   -1.50000
AFIX   0
HKLF 4


REM  sm05db_a.res in P2(1)2(1)2(1)
REM wR2 = 0.0711, GooF = S = 1.035, Restrained GooF = 1.035 for all data
REM R1 = 0.0266 for 7105 Fo > 4sig(Fo) and 0.0304 for all 7712 data
REM 175 parameters refined using 0 restraints

END

WGHT      0.0439      0.0515

REM Highest difference peak  0.440,  deepest hole -0.197,  1-sigma level  0.053
Q1    1   0.4147  0.4981  0.4417  11.00000  0.05    0.44
Q2    1   0.7695  0.7009  0.2628  11.00000  0.05    0.43
Q3    1   0.8206  0.4386  0.2414  11.00000  0.05    0.40
Q4    1   0.5390  0.5573  0.4532  11.00000  0.05    0.39
Q5    1   0.5077  0.4852  0.3826  11.00000  0.05    0.39
;
_shelx_res_checksum              97922
####################################################################### 
# 
# This file contains crystal structure data downloaded from the 
# Cambridge Structural Database (CSD) hosted by the Cambridge 
# Crystallographic Data Centre (CCDC).
# 
# Full information about CCDC data access policies and citation 
# guidelines are available at http://www.ccdc.cam.ac.uk/access/V1 
# 
# Audit and citation data items may have been added by the CCDC. 
# Please retain this information to preserve the provenance of 
# this file and to allow appropriate attribution of the data. 
# 
#######################################################################

data_sm28db
_database_code_depnum_ccdc_archive 'CCDC 2355439'
loop_
_audit_author_name
_audit_author_address
'Dirk Bockfeld'
;TU Braunschweig
Germany
;
_audit_update_record             
;
2024-05-14 deposited with the CCDC.	2024-07-30 downloaded from the CCDC.
;

_audit_creation_method           SHELXL-2018/3
_shelx_SHELXL_version_number     2018/3
_chemical_name_systematic        ?
_chemical_name_common            ?
_chemical_melting_point          ?
_chemical_formula_moiety         'C14 H20 Au N4 O4, C F3 O3 S'
_chemical_formula_sum            'C15 H20 Au F3 N4 O7 S'
_chemical_formula_weight         654.38

loop_
_atom_type_symbol
_atom_type_description
_atom_type_scat_dispersion_real
_atom_type_scat_dispersion_imag
_atom_type_scat_source
C C 0.0033 0.0016 'International Tables Vol C Tables 4.2.6.8 and 6.1.1.4'
H H 0.0000 0.0000 'International Tables Vol C Tables 4.2.6.8 and 6.1.1.4'
Au Au -2.0133 8.8022 'International Tables Vol C Tables 4.2.6.8 and 6.1.1.4'
F F 0.0171 0.0103 'International Tables Vol C Tables 4.2.6.8 and 6.1.1.4'
N N 0.0061 0.0033 'International Tables Vol C Tables 4.2.6.8 and 6.1.1.4'
O O 0.0106 0.0060 'International Tables Vol C Tables 4.2.6.8 and 6.1.1.4'
S S 0.1246 0.1234 'International Tables Vol C Tables 4.2.6.8 and 6.1.1.4'

_space_group_crystal_system      monoclinic
_space_group_IT_number           14
_space_group_name_H-M_alt        'P 21/c'
_space_group_name_Hall           '-P 2ybc'

_shelx_space_group_comment       
;
The symmetry employed for this shelxl refinement is uniquely defined
by the following loop, which should always be used as a source of
symmetry information in preference to the above space-group names.
They are only intended as comments.
;

loop_
_space_group_symop_operation_xyz
'x, y, z'
'-x, y+1/2, -z+1/2'
'-x, -y, -z'
'x, -y-1/2, z-1/2'

_cell_length_a                   20.6354(11)
_cell_length_b                   6.9529(3)
_cell_length_c                   31.3133(17)
_cell_angle_alpha                90
_cell_angle_beta                 108.983(6)
_cell_angle_gamma                90
_cell_volume                     4248.4(4)
_cell_formula_units_Z            8
_cell_measurement_temperature    100(2)
_cell_measurement_reflns_used    20873
_cell_measurement_theta_min      2.8500
_cell_measurement_theta_max      34.3180

_exptl_crystal_description       plate
_exptl_crystal_colour            colourless
_exptl_crystal_density_meas      ?
_exptl_crystal_density_method    ?
_exptl_crystal_density_diffrn    2.046
_exptl_crystal_F_000             2528
_exptl_transmission_factor_min   ?
_exptl_transmission_factor_max   ?
_exptl_crystal_size_max          0.260
_exptl_crystal_size_mid          0.180
_exptl_crystal_size_min          0.030
_exptl_absorpt_coefficient_mu    7.095
_shelx_estimated_absorpt_T_min   0.260
_shelx_estimated_absorpt_T_max   0.815
loop_
_exptl_crystal_face_index_h
_exptl_crystal_face_index_k
_exptl_crystal_face_index_l
_exptl_crystal_face_perp_dist
-2 0 1 0.0622
-2 1 1 0.0912
1 2 0 0.0907
1 1 0 0.0941
24 5 -9 0.1368
1 -1 -1 0.1002
0 0 1 0.0267
0 0 -1 0.0038
13 -9 -4 0.0881
loop_
_exptl_oxdiff_crystal_face_indexfrac_h
_exptl_oxdiff_crystal_face_indexfrac_k
_exptl_oxdiff_crystal_face_indexfrac_l
_exptl_oxdiff_crystal_face_x
_exptl_oxdiff_crystal_face_y
_exptl_oxdiff_crystal_face_z
-1.9992 0.0000 0.9996 0.0384 -0.0041 0.0569
-1.9992 1.0000 1.0000 0.1230 0.0028 0.0003
0.9996 1.9999 0.0012 0.1504 0.0040 -0.1425
0.9996 1.0000 0.0008 0.0657 -0.0029 -0.0859
24.3537 5.3080 -8.5845 -0.0160 0.0016 -0.9999
0.9996 -1.0000 -1.0003 -0.1041 0.0071 0.0291
-0.0000 0.0001 1.0002 0.0006 -0.0239 -0.0020
0.0000 -0.0001 -1.0002 -0.0006 0.0239 0.0020
12.5611 -8.8324 -4.4951 -0.9873 -0.0778 0.1383
_exptl_absorpt_correction_T_min  0.267
_exptl_absorpt_correction_T_max  1.000
_exptl_absorpt_correction_type   gaussian
_exptl_absorpt_process_details   
;
CrysAlisPro 1.171.42.64a (Rigaku Oxford Diffraction, 2022)
Numerical absorption correction based on gaussian integration over
a multifaceted crystal model
Empirical absorption correction using spherical harmonics,
implemented in SCALE3 ABSPACK scaling algorithm.
;
_oxdiff_exptl_absorpt_empirical_full_min 0.855
_oxdiff_exptl_absorpt_empirical_full_max 1.361
_oxdiff_exptl_absorpt_empirical_details 
;
Empirical correction (ABSPACK) includes:
- Absorption correction using spherical harmonics
- Frame scaling
- Detector area scaling
;
_diffrn_ambient_temperature      100(2)
_diffrn_ambient_environment      N~2~
_diffrn_source                   'micro-focus sealed X-ray tube'
_diffrn_source_type              'PhotonJet (Mo) X-ray Source'
_diffrn_radiation_probe          x-ray
_diffrn_radiation_type           'Mo K\a'
_diffrn_radiation_wavelength     0.71073
_diffrn_radiation_monochromator  mirror
_diffrn_measurement_device       'four-circle diffractometer'
_diffrn_measurement_device_type  
'XtaLAB Synergy, Single source at offset/far, HyPix'
_diffrn_detector                 'Hybrid Pixel Array Detector'
_diffrn_detector_type            HyPix
_diffrn_detector_area_resol_mean 10.0000
_diffrn_measurement_method       '\w scans'
_diffrn_reflns_number            147355
_diffrn_reflns_av_unetI/netI     0.0465
_diffrn_reflns_av_R_equivalents  0.0798
_diffrn_reflns_limit_h_min       -31
_diffrn_reflns_limit_h_max       31
_diffrn_reflns_limit_k_min       -10
_diffrn_reflns_limit_k_max       10
_diffrn_reflns_limit_l_min       -47
_diffrn_reflns_limit_l_max       48
_diffrn_reflns_theta_min         1.974
_diffrn_reflns_theta_max         33.138
_diffrn_reflns_theta_full        25.242
_diffrn_measured_fraction_theta_max 0.975
_diffrn_measured_fraction_theta_full 1.000
_diffrn_reflns_Laue_measured_fraction_max 0.975
_diffrn_reflns_Laue_measured_fraction_full 1.000
_diffrn_reflns_point_group_measured_fraction_max 0.975
_diffrn_reflns_point_group_measured_fraction_full 1.000
_reflns_number_total             16356
_reflns_number_gt                12282
_reflns_threshold_expression     'I > 2\s(I)'
_reflns_Friedel_coverage         0.000
_reflns_Friedel_fraction_max     .
_reflns_Friedel_fraction_full    .

_reflns_special_details          
;
 Reflections were merged by SHELXL according to the crystal
 class for the calculation of statistics and refinement.
 
 _reflns_Friedel_fraction is defined as the number of unique
 Friedel pairs measured divided by the number that would be
 possible theoretically, ignoring centric projections and
 systematic absences. Completness statistics refer to single and
 composite reflections containing twin component 1 only.
;


_computing_data_collection       'CrysAlisPro 1.171.42.64a (Rigaku OD, 2022)'
_computing_cell_refinement       'CrysAlisPro 1.171.42.64a (Rigaku OD, 2022)'
_computing_data_reduction        'CrysAlisPro 1.171.42.64a (Rigaku OD, 2022)'

_computing_structure_solution    
'SHELXS-2013/1 (G. M. Sheldrick, Acta Cryst., 2008, A64, 112-122)'
_computing_structure_refinement  
'SHELXL-2018/3 (G. M. Sheldrick, Acta Cryst., 2015, C71, 3-8)'
_computing_molecular_graphics    ?
_computing_publication_material  
'OLEX2 v1.3 (O. V. Dolomanov et al., J. Appl. Cryst., 2009, 42, 339-341)'

_refine_special_details          
;
All H atoms were placed in idealised positions and refined using a riding
model, with a common U restrained to be 1.2 (1.5 for methyl groups) times
the equivalent isotropic displacement parameter of the parent atom.
Ordered methyl groups were treated as rigid bodies and allowed to
rotate around the E-CH3 bond.

Refinement of F^2^ against ALL reflections.  The weighted R-factor wR and
goodness of fit S are based on F^2^, conventional R-factors R are based
on F, with F set to zero for negative F^2^. The threshold expression of
F^2^ > 2sigma(F^2^) is used only for calculating R-factors(gt) etc. and is
not relevant to the choice of reflections for refinement.  R-factors based
on F^2^ are statistically about twice as large as those based on F, and R-
factors based on ALL data will be even larger.

Refined as a pseudo merohedral 2-component twin. (TWIN 1 0 0 0 -1 0 -1 0 -1 2;
BASF 0.3376)
;
_refine_ls_structure_factor_coef Fsqd
_refine_ls_matrix_type           full
_refine_ls_weighting_scheme      calc
_refine_ls_weighting_details     
'w=1/[\s^2^(Fo^2^)+82.4557P] where P=(Fo^2^+2Fc^2^)/3'
_atom_sites_solution_primary     patterson
_atom_sites_solution_secondary   difmap
_atom_sites_solution_hydrogens   geom
_refine_ls_hydrogen_treatment    constr
_refine_ls_extinction_method     none
_refine_ls_extinction_coef       .
_refine_ls_number_reflns         16356
_refine_ls_number_parameters     572
_refine_ls_number_restraints     0
_refine_ls_R_factor_all          0.0848
_refine_ls_R_factor_gt           0.0618
_refine_ls_wR_factor_ref         0.1211
_refine_ls_wR_factor_gt          0.1143
_refine_ls_goodness_of_fit_ref   1.049
_refine_ls_restrained_S_all      1.049
_refine_ls_shift/su_max          0.001
_refine_ls_shift/su_mean         0.000

loop_
_atom_site_label
_atom_site_type_symbol
_atom_site_fract_x
_atom_site_fract_y
_atom_site_fract_z
_atom_site_U_iso_or_equiv
_atom_site_adp_type
_atom_site_occupancy
_atom_site_site_symmetry_order
_atom_site_calc_flag
_atom_site_refinement_flags_posn
_atom_site_refinement_flags_adp
_atom_site_refinement_flags_occupancy
_atom_site_disorder_assembly
_atom_site_disorder_group
Au1 Au 0.24444(2) 0.52444(4) 0.25249(2) 0.01999(7) Uani 1 1 d . . . . .
O1 O 0.3601(4) 0.3175(13) 0.4458(3) 0.0317(17) Uani 1 1 d . . . . .
O2 O 0.2586(3) 0.3173(12) 0.4585(2) 0.0263(15) Uani 1 1 d . . . . .
O3 O 0.1390(4) 0.6918(13) 0.0554(3) 0.0361(19) Uani 1 1 d . . . . .
O4 O 0.2438(4) 0.6981(11) 0.0473(2) 0.0270(15) Uani 1 1 d . . . . .
N1 N 0.2852(4) 0.4368(11) 0.3526(2) 0.0174(13) Uani 1 1 d . . . . .
N2 N 0.1764(4) 0.4796(12) 0.3252(2) 0.0206(14) Uani 1 1 d . . . . .
N3 N 0.2081(4) 0.5980(11) 0.1514(3) 0.0227(16) Uani 1 1 d . . . . .
N4 N 0.3169(4) 0.5705(11) 0.1830(2) 0.0187(14) Uani 1 1 d . . . . .
C1 C 0.2346(5) 0.4800(14) 0.3137(3) 0.0210(16) Uani 1 1 d . . . . .
C2 C 0.2578(5) 0.4089(14) 0.3875(3) 0.0220(18) Uani 1 1 d . . . . .
C3 C 0.1891(4) 0.4360(13) 0.3695(3) 0.0199(17) Uani 1 1 d . . . . .
H3 H 0.156358 0.426374 0.384880 0.024 Uiso 1 1 calc R U . . .
C4 C 0.3579(5) 0.4267(15) 0.3560(3) 0.0235(18) Uani 1 1 d . . . . .
H4A H 0.383464 0.527913 0.376298 0.035 Uiso 1 1 calc R U . . .
H4B H 0.362159 0.444835 0.325956 0.035 Uiso 1 1 calc R U . . .
H4C H 0.376464 0.300723 0.367862 0.035 Uiso 1 1 calc R U . . .
C5 C 0.1084(5) 0.5311(16) 0.2935(3) 0.027(2) Uani 1 1 d . . . . .
H5A H 0.072701 0.467026 0.302598 0.040 Uiso 1 1 calc R U . . .
H5B H 0.105213 0.489808 0.262921 0.040 Uiso 1 1 calc R U . . .
H5C H 0.102137 0.670774 0.293784 0.040 Uiso 1 1 calc R U . . .
C6 C 0.2993(5) 0.3461(14) 0.4334(3) 0.0236(19) Uani 1 1 d . . . . .
C7 C 0.2909(7) 0.2390(18) 0.5034(4) 0.035(3) Uani 1 1 d . . . . .
H7A H 0.310973 0.113377 0.501076 0.053 Uiso 1 1 calc R U . . .
H7B H 0.256483 0.224120 0.518623 0.053 Uiso 1 1 calc R U . . .
H7C H 0.326953 0.326712 0.520900 0.053 Uiso 1 1 calc R U . . .
C8 C 0.2565(5) 0.5671(13) 0.1918(3) 0.0214(17) Uani 1 1 d . . . . .
C9 C 0.2378(5) 0.6217(13) 0.1178(3) 0.0189(17) Uani 1 1 d . . . . .
C10 C 0.3067(5) 0.6053(13) 0.1383(3) 0.0197(17) Uani 1 1 d . . . . .
H10 H 0.341080 0.615909 0.124236 0.024 Uiso 1 1 calc R U . . .
C11 C 0.1343(5) 0.6078(14) 0.1457(3) 0.0247(19) Uani 1 1 d . . . . .
H11A H 0.116168 0.733178 0.133071 0.037 Uiso 1 1 calc R U . . .
H11B H 0.127735 0.591216 0.175128 0.037 Uiso 1 1 calc R U . . .
H11C H 0.110020 0.505566 0.125196 0.037 Uiso 1 1 calc R U . . .
C12 C 0.3838(5) 0.5384(16) 0.2169(3) 0.0252(19) Uani 1 1 d . . . . .
H12A H 0.381191 0.567338 0.246966 0.038 Uiso 1 1 calc R U . . .
H12B H 0.417799 0.622516 0.210752 0.038 Uiso 1 1 calc R U . . .
H12C H 0.397309 0.403816 0.215885 0.038 Uiso 1 1 calc R U . . .
C13 C 0.2002(6) 0.6725(14) 0.0703(3) 0.025(2) Uani 1 1 d . . . . .
C14 C 0.2141(8) 0.7591(19) 0.0009(4) 0.038(3) Uani 1 1 d . . . . .
H14A H 0.192298 0.885005 -0.000004 0.057 Uiso 1 1 calc R U . . .
H14B H 0.179620 0.665115 -0.015592 0.057 Uiso 1 1 calc R U . . .
H14C H 0.250072 0.768488 -0.013045 0.057 Uiso 1 1 calc R U . . .
Au1A Au 0.25724(2) 0.02816(4) 0.25050(2) 0.01971(7) Uani 1 1 d . . . . .
O1A O 0.1671(4) 0.1893(13) 0.0535(3) 0.0362(19) Uani 1 1 d . . . . .
O2A O 0.0548(4) 0.1777(12) 0.0447(2) 0.0307(17) Uani 1 1 d . . . . .
O3A O 0.3349(4) -0.1772(12) 0.4445(3) 0.0318(17) Uani 1 1 d . . . . .
O4A O 0.4482(4) -0.1653(12) 0.4564(2) 0.0278(15) Uani 1 1 d . . . . .
N1A N 0.1936(4) 0.0994(10) 0.1493(2) 0.0169(14) Uani 1 1 d . . . . .
N2A N 0.1158(4) 0.0740(12) 0.1818(2) 0.0211(15) Uani 1 1 d . . . . .
N3A N 0.3157(4) -0.0601(11) 0.3506(2) 0.0191(14) Uani 1 1 d . . . . .
N4A N 0.3971(4) -0.0236(12) 0.3219(2) 0.0204(14) Uani 1 1 d . . . . .
C1A C 0.1847(4) 0.0689(13) 0.1895(3) 0.0201(17) Uani 1 1 d . . . . .
C2A C 0.1295(5) 0.1208(14) 0.1159(3) 0.0203(17) Uani 1 1 d . . . . .
C3A C 0.0821(5) 0.1042(13) 0.1372(3) 0.0191(17) Uani 1 1 d . . . . .
H3A H 0.033856 0.112253 0.123334 0.023 Uiso 1 1 calc R U . . .
C4A C 0.2614(5) 0.1085(14) 0.1425(4) 0.0244(19) Uani 1 1 d . . . . .
H4AA H 0.297412 0.075392 0.170762 0.037 Uiso 1 1 calc R U . . .
H4AB H 0.269186 0.238886 0.133332 0.037 Uiso 1 1 calc R U . . .
H4AC H 0.262401 0.017090 0.118890 0.037 Uiso 1 1 calc R U . . .
C5A C 0.0846(5) 0.0449(16) 0.2172(3) 0.027(2) Uani 1 1 d . . . . .
H5AA H 0.047571 0.138355 0.213379 0.041 Uiso 1 1 calc R U . . .
H5AB H 0.119347 0.062468 0.246860 0.041 Uiso 1 1 calc R U . . .
H5AC H 0.065886 -0.085745 0.214930 0.041 Uiso 1 1 calc R U . . .
C6A C 0.1213(5) 0.1647(14) 0.0683(3) 0.024(2) Uani 1 1 d . . . . .
C7A C 0.0413(7) 0.235(2) -0.0020(4) 0.039(3) Uani 1 1 d . . . . .
H7AA H 0.061689 0.361671 -0.002976 0.059 Uiso 1 1 calc R U . . .
H7AB H -0.008319 0.241808 -0.017357 0.059 Uiso 1 1 calc R U . . .
H7AC H 0.061377 0.140602 -0.017270 0.059 Uiso 1 1 calc R U . . .
C8A C 0.3276(4) -0.0183(14) 0.3116(3) 0.0218(17) Uani 1 1 d . . . . .
C9A C 0.3777(4) -0.0892(12) 0.3853(3) 0.0176(16) Uani 1 1 d . . . . .
C10A C 0.4276(5) -0.0652(13) 0.3664(3) 0.0190(16) Uani 1 1 d . . . . .
H10A H 0.475468 -0.075643 0.381586 0.023 Uiso 1 1 calc R U . . .
C11A C 0.2463(4) -0.0689(15) 0.3543(3) 0.0236(18) Uani 1 1 d . . . . .
H11D H 0.212090 -0.058195 0.324203 0.035 Uiso 1 1 calc R U . . .
H11E H 0.240309 0.037362 0.373293 0.035 Uiso 1 1 calc R U . . .
H11F H 0.240334 -0.191569 0.368009 0.035 Uiso 1 1 calc R U . . .
C12A C 0.4336(5) 0.0247(15) 0.2902(3) 0.0252(19) Uani 1 1 d . . . . .
H12D H 0.450161 0.157609 0.295272 0.038 Uiso 1 1 calc R U . . .
H12E H 0.402405 0.011317 0.259128 0.038 Uiso 1 1 calc R U . . .
H12F H 0.472619 -0.062518 0.294884 0.038 Uiso 1 1 calc R U . . .
C13A C 0.3823(5) -0.1471(14) 0.4315(3) 0.0219(18) Uani 1 1 d . . . . .
C14A C 0.4584(7) -0.2351(19) 0.5019(3) 0.035(3) Uani 1 1 d . . . . .
H14D H 0.507638 -0.242348 0.518504 0.053 Uiso 1 1 calc R U . . .
H14E H 0.438050 -0.363281 0.500355 0.053 Uiso 1 1 calc R U . . .
H14F H 0.436550 -0.146862 0.517408 0.053 Uiso 1 1 calc R U . . .
S1 S 0.54764(12) 0.5684(4) 0.34086(7) 0.0217(4) Uani 1 1 d . . . . .
F1 F 0.6247(3) 0.4256(10) 0.41840(19) 0.0356(14) Uani 1 1 d . . . . .
F2 F 0.5323(4) 0.2662(10) 0.3868(2) 0.049(2) Uani 1 1 d . . . . .
F3 F 0.5282(4) 0.5391(12) 0.4193(2) 0.0435(17) Uani 1 1 d . . . . .
O5 O 0.4746(3) 0.5679(12) 0.3197(2) 0.0302(16) Uani 1 1 d . . . . .
O6 O 0.5766(4) 0.7557(11) 0.3556(3) 0.0380(19) Uani 1 1 d . . . . .
O7 O 0.5858(4) 0.4507(13) 0.3193(2) 0.0334(17) Uani 1 1 d . . . . .
C15 C 0.5593(5) 0.4439(14) 0.3937(3) 0.0253(19) Uani 1 1 d . . . . .
S1A S 0.04102(13) 0.0729(4) 0.33979(7) 0.0253(5) Uani 1 1 d . . . . .
F1A F 0.0347(4) -0.0492(12) 0.4179(2) 0.0458(17) Uani 1 1 d . . . . .
F2A F 0.1330(4) 0.0602(12) 0.4198(2) 0.0480(19) Uani 1 1 d . . . . .
F3A F 0.0993(4) -0.2192(10) 0.3900(3) 0.0500(19) Uani 1 1 d . . . . .
O5A O 0.0954(4) 0.0689(12) 0.3204(2) 0.0323(17) Uani 1 1 d . . . . .
O6A O -0.0169(4) -0.0464(14) 0.3181(2) 0.0372(18) Uani 1 1 d . . . . .
O7A O 0.0246(4) 0.2634(11) 0.3523(3) 0.0366(18) Uani 1 1 d . . . . .
C15A C 0.0788(6) -0.0388(17) 0.3945(3) 0.033(2) Uani 1 1 d . . . . .

loop_
_atom_site_aniso_label
_atom_site_aniso_U_11
_atom_site_aniso_U_22
_atom_site_aniso_U_33
_atom_site_aniso_U_23
_atom_site_aniso_U_13
_atom_site_aniso_U_12
Au1 0.02295(15) 0.01494(15) 0.02350(13) 0.00007(15) 0.00951(15) -0.00131(11)
O1 0.012(3) 0.049(5) 0.035(4) 0.006(3) 0.008(3) 0.006(3)
O2 0.020(3) 0.036(4) 0.025(3) 0.005(3) 0.010(3) 0.002(3)
O3 0.014(3) 0.055(6) 0.037(4) 0.004(4) 0.006(3) 0.001(4)
O4 0.026(3) 0.032(4) 0.021(3) 0.002(3) 0.006(3) -0.001(3)
N1 0.016(3) 0.012(3) 0.024(3) 0.001(3) 0.006(3) -0.002(3)
N2 0.024(3) 0.016(4) 0.023(3) 0.003(3) 0.009(3) -0.001(3)
N3 0.029(4) 0.013(4) 0.026(3) 0.001(3) 0.008(3) 0.001(3)
N4 0.019(3) 0.017(4) 0.020(3) 0.001(3) 0.005(3) 0.000(3)
C1 0.023(4) 0.013(4) 0.028(4) -0.007(4) 0.010(3) -0.001(4)
C2 0.026(4) 0.018(4) 0.022(4) 0.001(3) 0.007(3) -0.006(4)
C3 0.020(4) 0.017(4) 0.025(4) 0.001(3) 0.011(3) 0.003(3)
C4 0.020(4) 0.018(4) 0.037(5) -0.001(4) 0.016(4) -0.004(4)
C5 0.019(4) 0.027(5) 0.032(4) 0.006(4) 0.005(3) -0.007(4)
C6 0.034(5) 0.014(4) 0.027(4) -0.002(3) 0.015(4) -0.001(4)
C7 0.040(7) 0.038(7) 0.029(5) 0.005(5) 0.013(5) 0.003(6)
C8 0.025(4) 0.011(4) 0.029(4) -0.003(3) 0.009(3) 0.001(4)
C9 0.026(4) 0.012(4) 0.018(4) 0.000(3) 0.007(3) -0.005(3)
C10 0.026(4) 0.015(4) 0.019(4) -0.001(3) 0.007(3) -0.003(4)
C11 0.021(4) 0.017(5) 0.036(5) 0.002(4) 0.009(4) -0.001(4)
C12 0.021(4) 0.031(5) 0.021(4) 0.001(4) 0.002(3) 0.001(4)
C13 0.035(5) 0.016(4) 0.021(4) -0.003(3) 0.006(4) -0.003(4)
C14 0.043(7) 0.042(7) 0.023(5) 0.001(5) 0.004(5) -0.001(6)
Au1A 0.01760(14) 0.01596(15) 0.02145(13) -0.00091(16) 0.00068(14) 0.00090(11)
O1A 0.029(4) 0.052(6) 0.027(4) 0.004(3) 0.009(3) 0.000(4)
O2A 0.027(4) 0.039(5) 0.023(3) 0.005(3) 0.003(3) 0.002(3)
O3A 0.026(4) 0.041(5) 0.030(4) 0.003(3) 0.012(3) -0.002(4)
O4A 0.027(4) 0.034(4) 0.020(3) 0.003(3) 0.005(3) 0.000(3)
N1A 0.014(3) 0.013(3) 0.021(3) 0.000(2) 0.002(3) -0.001(3)
N2A 0.023(4) 0.014(4) 0.023(3) 0.001(3) 0.003(3) 0.001(3)
N3A 0.019(3) 0.013(3) 0.023(3) -0.001(3) 0.004(3) -0.002(3)
N4A 0.022(3) 0.017(4) 0.022(3) -0.002(3) 0.007(3) -0.001(3)
C1A 0.019(4) 0.011(4) 0.026(4) -0.001(3) 0.002(3) 0.000(3)
C2A 0.021(4) 0.016(4) 0.021(4) 0.002(3) 0.003(3) 0.000(3)
C3A 0.020(4) 0.011(4) 0.024(4) 0.001(3) 0.005(3) 0.001(3)
C4A 0.014(4) 0.019(5) 0.044(5) -0.001(4) 0.015(4) -0.003(4)
C5A 0.032(5) 0.024(5) 0.026(4) -0.001(4) 0.009(4) -0.004(4)
C6A 0.015(4) 0.022(5) 0.030(5) 0.000(4) 0.002(4) 0.005(3)
C7A 0.033(6) 0.058(9) 0.020(5) 0.012(5) -0.001(4) 0.003(6)
C8A 0.019(4) 0.016(4) 0.028(4) 0.003(4) 0.005(3) 0.001(4)
C9A 0.020(4) 0.009(4) 0.022(4) -0.003(3) 0.005(3) -0.003(3)
C10A 0.022(4) 0.011(4) 0.020(3) -0.001(3) 0.003(3) 0.002(3)
C11A 0.018(4) 0.020(5) 0.036(5) -0.001(4) 0.013(4) -0.004(4)
C12A 0.024(4) 0.027(5) 0.026(4) 0.005(4) 0.010(3) 0.003(4)
C13A 0.019(4) 0.017(4) 0.026(4) -0.003(3) 0.002(3) -0.001(3)
C14A 0.035(6) 0.047(7) 0.018(4) 0.008(5) 0.000(4) 0.001(6)
S1 0.0184(10) 0.0239(11) 0.0220(8) 0.0031(8) 0.0055(8) 0.0002(9)
F1 0.029(3) 0.039(4) 0.029(3) 0.003(3) -0.004(2) 0.009(3)
F2 0.065(5) 0.030(4) 0.046(4) 0.010(3) 0.009(4) -0.019(4)
F3 0.049(4) 0.057(5) 0.028(3) 0.011(3) 0.018(3) 0.020(4)
O5 0.021(3) 0.040(4) 0.026(3) 0.004(3) 0.003(3) 0.002(3)
O6 0.041(5) 0.020(4) 0.049(4) 0.003(3) 0.009(4) -0.007(3)
O7 0.030(4) 0.043(5) 0.030(3) -0.004(3) 0.015(3) 0.006(4)
C15 0.030(5) 0.018(4) 0.026(4) 0.002(3) 0.006(3) 0.000(4)
S1A 0.0202(10) 0.0328(13) 0.0227(9) 0.0019(8) 0.0065(8) -0.0007(10)
F1A 0.059(4) 0.053(4) 0.030(3) -0.003(3) 0.020(3) -0.018(4)
F2A 0.042(4) 0.056(5) 0.031(3) 0.006(3) -0.009(3) -0.021(4)
F3A 0.067(5) 0.027(3) 0.051(4) 0.009(3) 0.013(4) 0.012(4)
O5A 0.030(4) 0.040(5) 0.031(3) 0.005(3) 0.015(3) 0.005(4)
O6A 0.030(4) 0.049(5) 0.029(3) -0.005(4) 0.006(3) -0.008(4)
O7A 0.038(4) 0.025(4) 0.053(5) 0.008(3) 0.024(4) 0.009(3)
C15A 0.041(6) 0.028(5) 0.029(4) -0.001(4) 0.009(4) -0.002(5)

_geom_special_details            
;
 All esds (except the esd in the dihedral angle between two l.s. planes)
 are estimated using the full covariance matrix.  The cell esds are taken
 into account individually in the estimation of esds in distances, angles
 and torsion angles; correlations between esds in cell parameters are only
 used when they are defined by crystal symmetry.  An approximate (isotropic)
 treatment of cell esds is used for estimating esds involving l.s. planes.
;

loop_
_geom_bond_atom_site_label_1
_geom_bond_atom_site_label_2
_geom_bond_distance
_geom_bond_site_symmetry_2
_geom_bond_publ_flag
Au1 C1 2.014(9) . ?
Au1 C8 2.016(9) . ?
O1 C6 1.204(12) . ?
O2 C6 1.338(12) . ?
O2 C7 1.452(13) . ?
O3 C13 1.204(13) . ?
O4 C13 1.333(13) . ?
O4 C14 1.445(13) . ?
N1 C1 1.357(11) . ?
N1 C2 1.397(11) . ?
N1 C4 1.471(11) . ?
N2 C3 1.361(11) . ?
N2 C1 1.363(11) . ?
N2 C5 1.475(12) . ?
N3 C8 1.350(12) . ?
N3 C9 1.390(12) . ?
N3 C11 1.476(12) . ?
N4 C8 1.362(12) . ?
N4 C10 1.369(11) . ?
N4 C12 1.460(11) . ?
C2 C3 1.359(12) . ?
C2 C6 1.480(13) . ?
C9 C10 1.363(13) . ?
C9 C13 1.478(12) . ?
Au1A C8A 2.017(8) . ?
Au1A C1A 2.028(8) . ?
O1A C6A 1.195(13) . ?
O2A C6A 1.333(11) . ?
O2A C7A 1.455(12) . ?
O3A C13A 1.196(12) . ?
O4A C13A 1.336(11) . ?
O4A C14A 1.452(12) . ?
N1A C1A 1.345(11) . ?
N1A C2A 1.402(11) . ?
N1A C4A 1.484(11) . ?
N2A C3A 1.359(11) . ?
N2A C1A 1.364(12) . ?
N2A C5A 1.466(12) . ?
N3A C8A 1.351(11) . ?
N3A C9A 1.399(11) . ?
N3A C11A 1.477(11) . ?
N4A C10A 1.361(10) . ?
N4A C8A 1.365(11) . ?
N4A C12A 1.469(11) . ?
C2A C3A 1.356(13) . ?
C2A C6A 1.474(13) . ?
C9A C10A 1.353(12) . ?
C9A C13A 1.474(12) . ?
S1 O5 1.435(7) . ?
S1 O6 1.445(8) . ?
S1 O7 1.445(7) . ?
S1 C15 1.813(9) . ?
F1 C15 1.326(11) . ?
F2 C15 1.343(12) . ?
F3 C15 1.352(11) . ?
S1A O6A 1.432(8) . ?
S1A O5A 1.439(7) . ?
S1A O7A 1.452(8) . ?
S1A C15A 1.811(10) . ?
F1A C15A 1.343(13) . ?
F2A C15A 1.331(12) . ?
F3A C15A 1.346(13) . ?

loop_
_geom_angle_atom_site_label_1
_geom_angle_atom_site_label_2
_geom_angle_atom_site_label_3
_geom_angle
_geom_angle_site_symmetry_1
_geom_angle_site_symmetry_3
_geom_angle_publ_flag
C1 Au1 C8 178.7(4) . . ?
C6 O2 C7 116.5(9) . . ?
C13 O4 C14 116.2(9) . . ?
C1 N1 C2 110.2(7) . . ?
C1 N1 C4 122.9(7) . . ?
C2 N1 C4 126.9(7) . . ?
C3 N2 C1 112.1(7) . . ?
C3 N2 C5 124.5(7) . . ?
C1 N2 C5 123.3(7) . . ?
C8 N3 C9 110.8(8) . . ?
C8 N3 C11 122.7(8) . . ?
C9 N3 C11 126.4(8) . . ?
C8 N4 C10 111.5(7) . . ?
C8 N4 C12 124.1(7) . . ?
C10 N4 C12 124.4(8) . . ?
N1 C1 N2 104.4(7) . . ?
N1 C1 Au1 127.1(6) . . ?
N2 C1 Au1 128.5(6) . . ?
C3 C2 N1 106.9(8) . . ?
C3 C2 C6 129.7(9) . . ?
N1 C2 C6 123.3(8) . . ?
C2 C3 N2 106.4(8) . . ?
O1 C6 O2 125.0(9) . . ?
O1 C6 C2 125.1(9) . . ?
O2 C6 C2 109.9(9) . . ?
N3 C8 N4 104.7(8) . . ?
N3 C8 Au1 128.7(7) . . ?
N4 C8 Au1 126.6(6) . . ?
C10 C9 N3 106.5(8) . . ?
C10 C9 C13 128.2(9) . . ?
N3 C9 C13 125.1(9) . . ?
C9 C10 N4 106.5(8) . . ?
O3 C13 O4 125.6(9) . . ?
O3 C13 C9 123.9(10) . . ?
O4 C13 C9 110.5(9) . . ?
C8A Au1A C1A 178.3(4) . . ?
C6A O2A C7A 113.7(9) . . ?
C13A O4A C14A 113.6(9) . . ?
C1A N1A C2A 109.5(7) . . ?
C1A N1A C4A 124.2(8) . . ?
C2A N1A C4A 126.3(8) . . ?
C3A N2A C1A 109.9(8) . . ?
C3A N2A C5A 126.5(8) . . ?
C1A N2A C5A 123.6(8) . . ?
C8A N3A C9A 110.2(7) . . ?
C8A N3A C11A 123.1(7) . . ?
C9A N3A C11A 126.7(7) . . ?
C10A N4A C8A 110.3(7) . . ?
C10A N4A C12A 125.1(8) . . ?
C8A N4A C12A 124.5(7) . . ?
N1A C1A N2A 106.4(7) . . ?
N1A C1A Au1A 128.3(7) . . ?
N2A C1A Au1A 125.3(7) . . ?
C3A C2A N1A 106.2(7) . . ?
C3A C2A C6A 130.5(8) . . ?
N1A C2A C6A 123.2(8) . . ?
C2A C3A N2A 108.0(8) . . ?
O1A C6A O2A 125.2(9) . . ?
O1A C6A C2A 125.3(9) . . ?
O2A C6A C2A 109.5(9) . . ?
N3A C8A N4A 105.4(7) . . ?
N3A C8A Au1A 127.3(6) . . ?
N4A C8A Au1A 127.2(6) . . ?
C10A C9A N3A 105.9(7) . . ?
C10A C9A C13A 130.4(8) . . ?
N3A C9A C13A 123.6(8) . . ?
C9A C10A N4A 108.1(8) . . ?
O3A C13A O4A 125.1(9) . . ?
O3A C13A C9A 125.8(8) . . ?
O4A C13A C9A 109.1(8) . . ?
O5 S1 O6 114.4(5) . . ?
O5 S1 O7 115.6(4) . . ?
O6 S1 O7 115.4(5) . . ?
O5 S1 C15 103.1(4) . . ?
O6 S1 C15 102.7(5) . . ?
O7 S1 C15 103.0(5) . . ?
F1 C15 F2 107.2(8) . . ?
F1 C15 F3 106.9(7) . . ?
F2 C15 F3 107.2(9) . . ?
F1 C15 S1 112.6(7) . . ?
F2 C15 S1 111.6(6) . . ?
F3 C15 S1 111.1(7) . . ?
O6A S1A O5A 115.8(5) . . ?
O6A S1A O7A 115.1(5) . . ?
O5A S1A O7A 114.4(5) . . ?
O6A S1A C15A 103.7(5) . . ?
O5A S1A C15A 103.7(5) . . ?
O7A S1A C15A 101.7(5) . . ?
F2A C15A F1A 106.9(8) . . ?
F2A C15A F3A 108.2(10) . . ?
F1A C15A F3A 107.4(9) . . ?
F2A C15A S1A 111.2(8) . . ?
F1A C15A S1A 112.3(8) . . ?
F3A C15A S1A 110.6(7) . . ?

loop_
_geom_torsion_atom_site_label_1
_geom_torsion_atom_site_label_2
_geom_torsion_atom_site_label_3
_geom_torsion_atom_site_label_4
_geom_torsion
_geom_torsion_site_symmetry_1
_geom_torsion_site_symmetry_2
_geom_torsion_site_symmetry_3
_geom_torsion_site_symmetry_4
_geom_torsion_publ_flag
C2 N1 C1 N2 0.5(10) . . . . ?
C4 N1 C1 N2 -178.4(8) . . . . ?
C2 N1 C1 Au1 -177.6(7) . . . . ?
C4 N1 C1 Au1 3.6(13) . . . . ?
C3 N2 C1 N1 -0.7(11) . . . . ?
C5 N2 C1 N1 176.3(8) . . . . ?
C3 N2 C1 Au1 177.3(7) . . . . ?
C5 N2 C1 Au1 -5.7(14) . . . . ?
C1 N1 C2 C3 -0.1(11) . . . . ?
C4 N1 C2 C3 178.6(9) . . . . ?
C1 N1 C2 C6 175.4(9) . . . . ?
C4 N1 C2 C6 -5.8(15) . . . . ?
N1 C2 C3 N2 -0.3(11) . . . . ?
C6 C2 C3 N2 -175.4(10) . . . . ?
C1 N2 C3 C2 0.6(11) . . . . ?
C5 N2 C3 C2 -176.3(9) . . . . ?
C7 O2 C6 O1 -2.4(15) . . . . ?
C7 O2 C6 C2 174.8(9) . . . . ?
C3 C2 C6 O1 176.5(11) . . . . ?
N1 C2 C6 O1 2.0(16) . . . . ?
C3 C2 C6 O2 -0.8(15) . . . . ?
N1 C2 C6 O2 -175.2(9) . . . . ?
C9 N3 C8 N4 -0.4(10) . . . . ?
C11 N3 C8 N4 -179.3(8) . . . . ?
C9 N3 C8 Au1 179.7(7) . . . . ?
C11 N3 C8 Au1 0.8(13) . . . . ?
C10 N4 C8 N3 0.8(10) . . . . ?
C12 N4 C8 N3 -178.4(8) . . . . ?
C10 N4 C8 Au1 -179.3(7) . . . . ?
C12 N4 C8 Au1 1.5(13) . . . . ?
C8 N3 C9 C10 -0.1(10) . . . . ?
C11 N3 C9 C10 178.7(9) . . . . ?
C8 N3 C9 C13 -175.1(8) . . . . ?
C11 N3 C9 C13 3.7(14) . . . . ?
N3 C9 C10 N4 0.6(10) . . . . ?
C13 C9 C10 N4 175.4(9) . . . . ?
C8 N4 C10 C9 -1.0(11) . . . . ?
C12 N4 C10 C9 178.3(9) . . . . ?
C14 O4 C13 O3 1.8(15) . . . . ?
C14 O4 C13 C9 -176.6(9) . . . . ?
C10 C9 C13 O3 -176.8(10) . . . . ?
N3 C9 C13 O3 -2.9(16) . . . . ?
C10 C9 C13 O4 1.7(14) . . . . ?
N3 C9 C13 O4 175.5(8) . . . . ?
C2A N1A C1A N2A -1.0(10) . . . . ?
C4A N1A C1A N2A 179.0(8) . . . . ?
C2A N1A C1A Au1A -179.8(7) . . . . ?
C4A N1A C1A Au1A 0.2(13) . . . . ?
C3A N2A C1A N1A 1.0(10) . . . . ?
C5A N2A C1A N1A 179.4(8) . . . . ?
C3A N2A C1A Au1A 179.9(6) . . . . ?
C5A N2A C1A Au1A -1.8(13) . . . . ?
C1A N1A C2A C3A 0.6(10) . . . . ?
C4A N1A C2A C3A -179.4(8) . . . . ?
C1A N1A C2A C6A 177.2(9) . . . . ?
C4A N1A C2A C6A -2.8(14) . . . . ?
N1A C2A C3A N2A 0.0(10) . . . . ?
C6A C2A C3A N2A -176.2(10) . . . . ?
C1A N2A C3A C2A -0.7(11) . . . . ?
C5A N2A C3A C2A -178.9(9) . . . . ?
C7A O2A C6A O1A -2.8(16) . . . . ?
C7A O2A C6A C2A 175.6(9) . . . . ?
C3A C2A C6A O1A 174.5(11) . . . . ?
N1A C2A C6A O1A -1.2(16) . . . . ?
C3A C2A C6A O2A -3.9(15) . . . . ?
N1A C2A C6A O2A -179.6(8) . . . . ?
C9A N3A C8A N4A 0.7(10) . . . . ?
C11A N3A C8A N4A 179.8(8) . . . . ?
C9A N3A C8A Au1A 177.8(7) . . . . ?
C11A N3A C8A Au1A -3.1(14) . . . . ?
C10A N4A C8A N3A -0.8(11) . . . . ?
C12A N4A C8A N3A -176.1(8) . . . . ?
C10A N4A C8A Au1A -177.9(7) . . . . ?
C12A N4A C8A Au1A 6.8(14) . . . . ?
C8A N3A C9A C10A -0.4(10) . . . . ?
C11A N3A C9A C10A -179.4(9) . . . . ?
C8A N3A C9A C13A -176.7(9) . . . . ?
C11A N3A C9A C13A 4.3(14) . . . . ?
N3A C9A C10A N4A -0.1(10) . . . . ?
C13A C9A C10A N4A 175.8(9) . . . . ?
C8A N4A C10A C9A 0.6(11) . . . . ?
C12A N4A C10A C9A 175.9(9) . . . . ?
C14A O4A C13A O3A 2.6(15) . . . . ?
C14A O4A C13A C9A -176.0(9) . . . . ?
C10A C9A C13A O3A -174.7(10) . . . . ?
N3A C9A C13A O3A 0.7(16) . . . . ?
C10A C9A C13A O4A 3.9(14) . . . . ?
N3A C9A C13A O4A 179.2(8) . . . . ?
O5 S1 C15 F1 178.8(7) . . . . ?
O6 S1 C15 F1 -62.1(8) . . . . ?
O7 S1 C15 F1 58.1(8) . . . . ?
O5 S1 C15 F2 58.2(8) . . . . ?
O6 S1 C15 F2 177.4(8) . . . . ?
O7 S1 C15 F2 -62.4(8) . . . . ?
O5 S1 C15 F3 -61.4(8) . . . . ?
O6 S1 C15 F3 57.8(8) . . . . ?
O7 S1 C15 F3 178.0(7) . . . . ?
O6A S1A C15A F2A -178.0(8) . . . . ?
O5A S1A C15A F2A 60.7(9) . . . . ?
O7A S1A C15A F2A -58.2(9) . . . . ?
O6A S1A C15A F1A -58.3(9) . . . . ?
O5A S1A C15A F1A -179.6(8) . . . . ?
O7A S1A C15A F1A 61.5(9) . . . . ?
O6A S1A C15A F3A 61.7(9) . . . . ?
O5A S1A C15A F3A -59.6(9) . . . . ?
O7A S1A C15A F3A -178.6(8) . . . . ?

_refine_diff_density_max         4.018
_refine_diff_density_min         -5.653
_refine_diff_density_rms         0.225

_shelx_res_file                  
;
TITL sm28db in P21/c #14
    sm28db.res
    created by SHELXL-2018/3 at 12:51:42 on 09-Dec-2022
REM reset to P21/c #14
CELL 0.71073 20.6354 6.9529 31.3133 90 108.983 90
ZERR 8 0.0011 0.0003 0.0017 0 0.006 0
LATT 1
SYMM -X,0.5+Y,0.5-Z
SFAC C H Au F N O S
UNIT 120 160 8 24 32 56 8

L.S. 10
PLAN  5
SIZE 0.03 0.18 0.26
TEMP -173
CONF
BOND
fmap 2
acta
TWIN 1 0 0 0 -1 0 -1 0 -1 2
REM <olex2.extras>
REM <HklSrc "%./sm28db_pl_jp_inc_mask_om75_bkg3.hkl">
REM </olex2.extras>

WGHT    0.000000   82.455704
BASF   0.33755
FVAR       0.31957
AU1   3    0.244444    0.524439    0.252492    11.00000    0.02295    0.01494 =
         0.02350    0.00007    0.00951   -0.00131
O1    6    0.360110    0.317526    0.445844    11.00000    0.01165    0.04868 =
         0.03479    0.00637    0.00764    0.00639
O2    6    0.258583    0.317317    0.458501    11.00000    0.01999    0.03642 =
         0.02470    0.00476    0.01032    0.00243
O3    6    0.138986    0.691838    0.055382    11.00000    0.01434    0.05489 =
         0.03729    0.00353    0.00605    0.00096
O4    6    0.243783    0.698068    0.047333    11.00000    0.02614    0.03223 =
         0.02135    0.00179    0.00614   -0.00062
N1    5    0.285189    0.436791    0.352618    11.00000    0.01585    0.01239 =
         0.02382    0.00073    0.00616   -0.00159
N2    5    0.176364    0.479624    0.325183    11.00000    0.02363    0.01650 =
         0.02304    0.00286    0.00939   -0.00079
N3    5    0.208097    0.598028    0.151441    11.00000    0.02873    0.01330 =
         0.02567    0.00097    0.00831    0.00138
N4    5    0.316870    0.570454    0.182977    11.00000    0.01921    0.01662 =
         0.01964    0.00127    0.00550   -0.00037
C1    1    0.234595    0.479973    0.313650    11.00000    0.02312    0.01341 =
         0.02794   -0.00686    0.01044   -0.00145
C2    1    0.257841    0.408863    0.387507    11.00000    0.02555    0.01768 =
         0.02244    0.00094    0.00748   -0.00621
C3    1    0.189080    0.435978    0.369532    11.00000    0.01967    0.01717 =
         0.02526    0.00089    0.01069    0.00315
AFIX  43
H3    2    0.156358    0.426374    0.384880    11.00000   -1.20000
AFIX   0
C4    1    0.357886    0.426726    0.355963    11.00000    0.02037    0.01818 =
         0.03665   -0.00116    0.01563   -0.00374
AFIX 137
H4A   2    0.383464    0.527913    0.376298    11.00000   -1.50000
H4B   2    0.362159    0.444835    0.325956    11.00000   -1.50000
H4C   2    0.376464    0.300723    0.367862    11.00000   -1.50000
AFIX   0
C5    1    0.108402    0.531129    0.293460    11.00000    0.01935    0.02713 =
         0.03152    0.00570    0.00469   -0.00666
AFIX 137
H5A   2    0.072701    0.467026    0.302598    11.00000   -1.50000
H5B   2    0.105213    0.489808    0.262921    11.00000   -1.50000
H5C   2    0.102137    0.670774    0.293784    11.00000   -1.50000
AFIX   0
C6    1    0.299267    0.346067    0.433427    11.00000    0.03434    0.01372 =
         0.02663   -0.00160    0.01543   -0.00136
C7    1    0.290874    0.239014    0.503429    11.00000    0.03961    0.03825 =
         0.02873    0.00453    0.01260    0.00266
AFIX 137
H7A   2    0.310973    0.113377    0.501076    11.00000   -1.50000
H7B   2    0.256483    0.224120    0.518623    11.00000   -1.50000
H7C   2    0.326953    0.326712    0.520900    11.00000   -1.50000
AFIX   0
C8    1    0.256492    0.567144    0.191829    11.00000    0.02500    0.01087 =
         0.02886   -0.00305    0.00930    0.00130
C9    1    0.237760    0.621742    0.117787    11.00000    0.02566    0.01217 =
         0.01846   -0.00006    0.00675   -0.00482
C10   1    0.306748    0.605286    0.138257    11.00000    0.02554    0.01465 =
         0.01863   -0.00116    0.00685   -0.00335
AFIX  43
H10   2    0.341080    0.615909    0.124236    11.00000   -1.20000
AFIX   0
C11   1    0.134308    0.607819    0.145729    11.00000    0.02110    0.01675 =
         0.03596    0.00174    0.00900   -0.00072
AFIX 137
H11A  2    0.116168    0.733178    0.133071    11.00000   -1.50000
H11B  2    0.127735    0.591216    0.175128    11.00000   -1.50000
H11C  2    0.110020    0.505566    0.125196    11.00000   -1.50000
AFIX   0
C12   1    0.383795    0.538395    0.216937    11.00000    0.02073    0.03092 =
         0.02050    0.00074    0.00210    0.00150
AFIX 137
H12A  2    0.381191    0.567338    0.246966    11.00000   -1.50000
H12B  2    0.417799    0.622516    0.210752    11.00000   -1.50000
H12C  2    0.397309    0.403816    0.215885    11.00000   -1.50000
AFIX   0
C13   1    0.200249    0.672522    0.070334    11.00000    0.03489    0.01587 =
         0.02149   -0.00348    0.00602   -0.00260
C14   1    0.214053    0.759073    0.000944    11.00000    0.04326    0.04195 =
         0.02317    0.00122    0.00407   -0.00146
AFIX 137
H14A  2    0.192298    0.885005   -0.000004    11.00000   -1.50000
H14B  2    0.179620    0.665115   -0.015592    11.00000   -1.50000
H14C  2    0.250072    0.768488   -0.013045    11.00000   -1.50000
AFIX   0
AU1A  3    0.257243    0.028156    0.250498    11.00000    0.01760    0.01596 =
         0.02145   -0.00091    0.00068    0.00090
O1A   6    0.167105    0.189297    0.053458    11.00000    0.02921    0.05244 =
         0.02709    0.00415    0.00926   -0.00011
O2A   6    0.054773    0.177709    0.044739    11.00000    0.02731    0.03887 =
         0.02251    0.00484    0.00341    0.00215
O3A   6    0.334862   -0.177203    0.444549    11.00000    0.02625    0.04150 =
         0.02971    0.00345    0.01178   -0.00234
O4A   6    0.448205   -0.165290    0.456446    11.00000    0.02742    0.03387 =
         0.02022    0.00342    0.00500    0.00042
N1A   5    0.193588    0.099429    0.149328    11.00000    0.01397    0.01327 =
         0.02092    0.00033    0.00201   -0.00115
N2A   5    0.115791    0.074004    0.181788    11.00000    0.02335    0.01368 =
         0.02325    0.00078    0.00338    0.00122
N3A   5    0.315739   -0.060055    0.350579    11.00000    0.01943    0.01278 =
         0.02278   -0.00144    0.00360   -0.00228
N4A   5    0.397098   -0.023589    0.321918    11.00000    0.02243    0.01683 =
         0.02160   -0.00215    0.00655   -0.00145
C1A   1    0.184720    0.068890    0.189465    11.00000    0.01925    0.01100 =
         0.02596   -0.00143    0.00179    0.00044
C2A   1    0.129532    0.120845    0.115863    11.00000    0.02109    0.01633 =
         0.02098    0.00184    0.00348    0.00047
C3A   1    0.082132    0.104204    0.137174    11.00000    0.02041    0.01118 =
         0.02401    0.00074    0.00478    0.00126
AFIX  43
H3A   2    0.033856    0.112253    0.123334    11.00000   -1.20000
AFIX   0
C4A   1    0.261407    0.108467    0.142498    11.00000    0.01391    0.01930 =
         0.04397   -0.00085    0.01493   -0.00262
AFIX 137
H4AA  2    0.297412    0.075392    0.170762    11.00000   -1.50000
H4AB  2    0.269186    0.238886    0.133332    11.00000   -1.50000
H4AC  2    0.262401    0.017090    0.118890    11.00000   -1.50000
AFIX   0
C5A   1    0.084561    0.044855    0.217171    11.00000    0.03208    0.02360 =
         0.02583   -0.00052    0.00891   -0.00395
AFIX 137
H5AA  2    0.047571    0.138355    0.213379    11.00000   -1.50000
H5AB  2    0.119347    0.062468    0.246860    11.00000   -1.50000
H5AC  2    0.065886   -0.085745    0.214930    11.00000   -1.50000
AFIX   0
C6A   1    0.121280    0.164724    0.068341    11.00000    0.01513    0.02154 =
         0.03045    0.00039    0.00204    0.00480
C7A   1    0.041279    0.235133   -0.002033    11.00000    0.03309    0.05760 =
         0.02017    0.01223   -0.00083    0.00307
AFIX 137
H7AA  2    0.061689    0.361671   -0.002976    11.00000   -1.50000
H7AB  2   -0.008319    0.241808   -0.017357    11.00000   -1.50000
H7AC  2    0.061377    0.140602   -0.017270    11.00000   -1.50000
AFIX   0
C8A   1    0.327572   -0.018345    0.311643    11.00000    0.01877    0.01647 =
         0.02803    0.00347    0.00473    0.00069
C9A   1    0.377743   -0.089208    0.385338    11.00000    0.01981    0.00909 =
         0.02222   -0.00285    0.00452   -0.00337
C10A  1    0.427564   -0.065224    0.366426    11.00000    0.02245    0.01127 =
         0.02033   -0.00112    0.00295    0.00250
AFIX  43
H10A  2    0.475468   -0.075643    0.381586    11.00000   -1.20000
AFIX   0
C11A  1    0.246272   -0.068855    0.354337    11.00000    0.01839    0.01951 =
         0.03598   -0.00113    0.01311   -0.00411
AFIX 137
H11D  2    0.212090   -0.058195    0.324203    11.00000   -1.50000
H11E  2    0.240309    0.037362    0.373293    11.00000   -1.50000
H11F  2    0.240334   -0.191569    0.368009    11.00000   -1.50000
AFIX   0
C12A  1    0.433608    0.024723    0.290159    11.00000    0.02402    0.02658 =
         0.02600    0.00464    0.00959    0.00294
AFIX 137
H12D  2    0.450161    0.157609    0.295272    11.00000   -1.50000
H12E  2    0.402405    0.011317    0.259128    11.00000   -1.50000
H12F  2    0.472619   -0.062518    0.294884    11.00000   -1.50000
AFIX   0
C13A  1    0.382300   -0.147103    0.431498    11.00000    0.01899    0.01708 =
         0.02571   -0.00263    0.00194   -0.00091
C14A  1    0.458443   -0.235119    0.501869    11.00000    0.03513    0.04655 =
         0.01759    0.00832    0.00025    0.00079
AFIX 137
H14D  2    0.507638   -0.242348    0.518504    11.00000   -1.50000
H14E  2    0.438050   -0.363281    0.500355    11.00000   -1.50000
H14F  2    0.436550   -0.146862    0.517408    11.00000   -1.50000
AFIX   0

S1    7    0.547642    0.568440    0.340858    11.00000    0.01842    0.02387 =
         0.02201    0.00313    0.00545    0.00017
F1    4    0.624717    0.425554    0.418401    11.00000    0.02900    0.03942 =
         0.02881    0.00284   -0.00373    0.00854
F2    4    0.532347    0.266164    0.386820    11.00000    0.06470    0.03020 =
         0.04564    0.01020    0.00860   -0.01859
F3    4    0.528250    0.539123    0.419347    11.00000    0.04927    0.05734 =
         0.02803    0.01081    0.01817    0.01954
O5    6    0.474645    0.567882    0.319703    11.00000    0.02070    0.04045 =
         0.02568    0.00421    0.00253    0.00153
O6    6    0.576618    0.755692    0.355630    11.00000    0.04088    0.02019 =
         0.04878    0.00347    0.00876   -0.00712
O7    6    0.585769    0.450685    0.319339    11.00000    0.03007    0.04335 =
         0.03048   -0.00395    0.01513    0.00611
C15   1    0.559259    0.443858    0.393711    11.00000    0.03019    0.01758 =
         0.02565    0.00204    0.00567   -0.00039
S1A   7    0.041016    0.072883    0.339789    11.00000    0.02016    0.03282 =
         0.02267    0.00192    0.00654   -0.00074
F1A   4    0.034661   -0.049218    0.417877    11.00000    0.05850    0.05251 =
         0.03014   -0.00328    0.01974   -0.01763
F2A   4    0.132952    0.060162    0.419819    11.00000    0.04156    0.05634 =
         0.03108    0.00557   -0.00890   -0.02071
F3A   4    0.099293   -0.219168    0.389968    11.00000    0.06725    0.02714 =
         0.05092    0.00924    0.01272    0.01154
O5A   6    0.095360    0.068932    0.320396    11.00000    0.03007    0.04023 =
         0.03052    0.00468    0.01520    0.00512
O6A   6   -0.016946   -0.046436    0.318126    11.00000    0.03023    0.04947 =
         0.02932   -0.00491    0.00612   -0.00797
O7A   6    0.024600    0.263430    0.352286    11.00000    0.03842    0.02492 =
         0.05303    0.00805    0.02372    0.00921
C15A  1    0.078823   -0.038767    0.394529    11.00000    0.04102    0.02840 =
         0.02925   -0.00106    0.00946   -0.00154
HKLF 4


REM  sm28db in P21/c #14
REM wR2 = 0.1211, GooF = S = 1.049, Restrained GooF = 1.049 for all data
REM R1 = 0.0618 for 12282 Fo > 4sig(Fo) and 0.0848 for all 16356 data
REM 572 parameters refined using 0 restraints

END

WGHT      0.0000     82.4627

REM Highest difference peak  4.018,  deepest hole -5.653,  1-sigma level  0.225
Q1    1   0.2310 -0.0433  0.2492  11.00000  0.05    4.02
Q2    1   0.2699  0.4561  0.2510  11.00000  0.05    3.85
Q3    1   0.2386 -0.1031  0.2531  11.00000  0.05    3.42
Q4    1   0.2176  0.4398  0.2488  11.00000  0.05    3.37
Q5    1   0.2615  0.3988  0.2458  11.00000  0.05    3.34
;
_shelx_res_checksum              83624
####################################################################### 
# 
# This file contains crystal structure data downloaded from the 
# Cambridge Structural Database (CSD) hosted by the Cambridge 
# Crystallographic Data Centre (CCDC).
# 
# Full information about CCDC data access policies and citation 
# guidelines are available at http://www.ccdc.cam.ac.uk/access/V1 
# 
# Audit and citation data items may have been added by the CCDC. 
# Please retain this information to preserve the provenance of 
# this file and to allow appropriate attribution of the data. 
# 
#######################################################################

data_sm23db
_database_code_depnum_ccdc_archive 'CCDC 2355436'
loop_
_audit_author_name
_audit_author_address
'Dirk Bockfeld'
;TU Braunschweig
Germany
;
_audit_update_record             
;
2024-05-14 deposited with the CCDC.	2024-07-30 downloaded from the CCDC.
;

_audit_creation_method           SHELXL-2018/3
_shelx_SHELXL_version_number     2018/3
_chemical_name_systematic        ?
_chemical_name_common            ?
_chemical_melting_point          ?
_chemical_formula_moiety         'C8 H13 N2 O2, B F4'
_chemical_formula_sum            'C8 H13 B F4 N2 O2'
_chemical_formula_weight         256.01

loop_
_atom_type_symbol
_atom_type_description
_atom_type_scat_dispersion_real
_atom_type_scat_dispersion_imag
_atom_type_scat_source
C C 0.0181 0.0091 'International Tables Vol C Tables 4.2.6.8 and 6.1.1.4'
H H 0.0000 0.0000 'International Tables Vol C Tables 4.2.6.8 and 6.1.1.4'
B B 0.0090 0.0039 'International Tables Vol C Tables 4.2.6.8 and 6.1.1.4'
F F 0.0727 0.0534 'International Tables Vol C Tables 4.2.6.8 and 6.1.1.4'
N N 0.0311 0.0180 'International Tables Vol C Tables 4.2.6.8 and 6.1.1.4'
O O 0.0492 0.0322 'International Tables Vol C Tables 4.2.6.8 and 6.1.1.4'

_space_group_crystal_system      triclinic
_space_group_IT_number           2
_space_group_name_H-M_alt        'P -1'
_space_group_name_Hall           '-P 1'

_shelx_space_group_comment       
;
The symmetry employed for this shelxl refinement is uniquely defined
by the following loop, which should always be used as a source of
symmetry information in preference to the above space-group names.
They are only intended as comments.
;

loop_
_space_group_symop_operation_xyz
'x, y, z'
'-x, -y, -z'

_cell_length_a                   8.1082(7)
_cell_length_b                   8.1979(10)
_cell_length_c                   9.6164(11)
_cell_angle_alpha                79.200(10)
_cell_angle_beta                 88.373(8)
_cell_angle_gamma                66.083(10)
_cell_volume                     573.16(12)
_cell_formula_units_Z            2
_cell_measurement_temperature    100(2)
_cell_measurement_reflns_used    4175
_cell_measurement_theta_min      4.6820
_cell_measurement_theta_max      72.5750

_exptl_crystal_description       irregular
_exptl_crystal_colour            colourless
_exptl_crystal_density_meas      ?
_exptl_crystal_density_method    ?
_exptl_crystal_density_diffrn    1.483
_exptl_crystal_F_000             264
_exptl_transmission_factor_min   ?
_exptl_transmission_factor_max   ?
_exptl_crystal_size_max          0.07
_exptl_crystal_size_mid          0.05
_exptl_crystal_size_min          0.010
_exptl_absorpt_coefficient_mu    1.296
loop_
_exptl_crystal_face_index_h
_exptl_crystal_face_index_k
_exptl_crystal_face_index_l
_exptl_crystal_face_perp_dist
2 -4 0 0.0324
4 4 -2 0.0212
-3 3 0 0.0290
-4 -4 2 0.0205
-1 -1 -6 0.0057
1 1 6 0.0019
loop_
_exptl_oxdiff_crystal_face_indexfrac_h
_exptl_oxdiff_crystal_face_indexfrac_k
_exptl_oxdiff_crystal_face_indexfrac_l
_exptl_oxdiff_crystal_face_x
_exptl_oxdiff_crystal_face_y
_exptl_oxdiff_crystal_face_z
1.8447 -3.7151 0.0562 0.2135 0.6023 0.7692
4.1373 4.0361 -1.6584 -0.2993 -0.8471 0.4391
-2.5300 3.1854 0.1984 -0.1726 -0.4867 -0.8563
-3.8818 -4.2581 1.6239 0.3105 0.8785 -0.3630
-0.8857 -0.9355 -6.1636 -0.9915 0.1301 0.0093
0.8857 0.9355 6.1636 0.9915 -0.1301 -0.0093
_exptl_absorpt_correction_T_min  0.49233
_exptl_absorpt_correction_T_max  1.00000
_exptl_absorpt_correction_type   multi-scan
_exptl_absorpt_process_details   
;
CrysAlisPro 1.171.42.64a (Rigaku Oxford Diffraction, 2022)
Empirical absorption correction using spherical harmonics,
implemented in SCALE3 ABSPACK scaling algorithm.
;
_oxdiff_exptl_absorpt_empirical_full_min 0.636
_oxdiff_exptl_absorpt_empirical_full_max 1.691
_oxdiff_exptl_absorpt_empirical_details 
;
Empirical correction (ABSPACK) includes:
- Absorption correction using spherical harmonics
- Frame scaling
- Detector area scaling
;
_diffrn_ambient_temperature      100(2)
_diffrn_ambient_environment      N~2~
_diffrn_source                   'micro-focus sealed X-ray tube'
_diffrn_source_type              'PhotonJet (Cu) X-ray Source'
_diffrn_radiation_probe          x-ray
_diffrn_radiation_type           'Cu K\a'
_diffrn_radiation_wavelength     1.54184
_diffrn_radiation_monochromator  mirror
_diffrn_measurement_device       'four-circle diffractometer'
_diffrn_measurement_device_type  
'XtaLAB Synergy, Single source at home/near, HyPix'
_diffrn_detector                 'Hybrid Pixel Array Detector'
_diffrn_detector_type            HyPix
_diffrn_detector_area_resol_mean 10.0000
_diffrn_measurement_method       '\w scans'
_diffrn_reflns_number            6548
_diffrn_reflns_av_unetI/netI     0.0473
_diffrn_reflns_av_R_equivalents  ?
_diffrn_reflns_limit_h_min       -9
_diffrn_reflns_limit_h_max       9
_diffrn_reflns_limit_k_min       -9
_diffrn_reflns_limit_k_max       9
_diffrn_reflns_limit_l_min       -11
_diffrn_reflns_limit_l_max       11
_diffrn_reflns_theta_min         4.688
_diffrn_reflns_theta_max         66.596
_diffrn_reflns_theta_full        66.596
_diffrn_measured_fraction_theta_max 0.998
_diffrn_measured_fraction_theta_full 0.998
_diffrn_reflns_Laue_measured_fraction_max 0.998
_diffrn_reflns_Laue_measured_fraction_full 0.998
_diffrn_reflns_point_group_measured_fraction_max 0.998
_diffrn_reflns_point_group_measured_fraction_full 0.998
_reflns_number_total             6548
_reflns_number_gt                4438
_reflns_threshold_expression     'I > 2\s(I)'
_reflns_Friedel_coverage         0.000
_reflns_Friedel_fraction_max     .
_reflns_Friedel_fraction_full    .

_reflns_special_details          
;
 _reflns_Friedel_fraction is defined as the number of unique
 Friedel pairs measured divided by the number that would be
 possible theoretically, ignoring centric projections and
 systematic absences. Completness statistics refer to single and
 composite reflections containing twin component 1 only.
;

_computing_data_collection       'CrysAlisPro 1.171.42.64a (Rigaku OD, 2022)'
_computing_cell_refinement       'CrysAlisPro 1.171.42.64a (Rigaku OD, 2022)'
_computing_data_reduction        'CrysAlisPro 1.171.42.64a (Rigaku OD, 2022)'

_computing_structure_solution    
'SHELXT 2018/2 (G. M. Sheldrick, Acta Cryst., 2015, A71, 3-8)'
_computing_structure_refinement  
'SHELXL-2018/3 (G. M. Sheldrick, Acta Cryst., 2015, C71, 3-8)'
_computing_molecular_graphics    ?
_computing_publication_material  
'OLEX2 v1.3 (O. V. Dolomanov et al., J. Appl. Cryst., 2009, 42, 339-341)'

_refine_special_details          
;
 All H atoms were placed in idealised positions and refined using a riding
 model, with a common U restrained to be 1.2 (1.5 for methyl groups) times
 the equivalent isotropic displacement parameter of the parent atom.
 Ordered methyl groups were treated as rigid bodies and allowed to
 rotate around the E-CH3 bond.

 Refinement of F^2^ against ALL reflections.  The weighted R-factor wR and
 goodness of fit S are based on F^2^, conventional R-factors R are based
 on F, with F set to zero for negative F^2^. The threshold expression of
 F^2^ > 2sigma(F^2^) is used only for calculating R-factors(gt) etc. and is
 not relevant to the choice of reflections for refinement.  R-factors based
 on F^2^ are statistically about twice as large as those based on F, and R-
 factors based on ALL data will be even larger.

 Refined as a 2-component twin. Component 2 rotated by 179.8790\%
 around [0.71 0.71 -0.01] (reciprocal) or [0.69 0.71 -0.14] (direct)
;
_refine_ls_structure_factor_coef Fsqd
_refine_ls_matrix_type           full
_refine_ls_weighting_scheme      calc
_refine_ls_weighting_details     
'w=1/[\s^2^(Fo^2^)+(0.2000P)^2^] where P=(Fo^2^+2Fc^2^)/3'
_atom_sites_solution_primary     iterative
_atom_sites_solution_secondary   difmap
_atom_sites_solution_hydrogens   geom
_refine_ls_hydrogen_treatment    constr
_refine_ls_extinction_method     none
_refine_ls_extinction_coef       .
_refine_ls_number_reflns         6548
_refine_ls_number_parameters     158
_refine_ls_number_restraints     0
_refine_ls_R_factor_all          0.1366
_refine_ls_R_factor_gt           0.1020
_refine_ls_wR_factor_ref         0.2979
_refine_ls_wR_factor_gt          0.2657
_refine_ls_goodness_of_fit_ref   1.102
_refine_ls_restrained_S_all      1.102
_refine_ls_shift/su_max          0.000
_refine_ls_shift/su_mean         0.000

loop_
_atom_site_label
_atom_site_type_symbol
_atom_site_fract_x
_atom_site_fract_y
_atom_site_fract_z
_atom_site_U_iso_or_equiv
_atom_site_adp_type
_atom_site_occupancy
_atom_site_site_symmetry_order
_atom_site_calc_flag
_atom_site_refinement_flags_posn
_atom_site_refinement_flags_adp
_atom_site_refinement_flags_occupancy
_atom_site_disorder_assembly
_atom_site_disorder_group
F1 F 0.2828(5) 0.5427(5) 0.9246(3) 0.0534(9) Uani 1 1 d . . . . .
F2 F 0.2728(4) 0.5474(4) 0.6893(3) 0.0508(9) Uani 1 1 d . . . . .
F3 F 0.4468(5) 0.2885(5) 0.8361(5) 0.0735(12) Uani 1 1 d . . . . .
F4 F 0.1414(6) 0.3931(6) 0.8360(4) 0.0692(11) Uani 1 1 d . . . . .
B1 B 0.2850(9) 0.4411(8) 0.8215(6) 0.0432(14) Uani 1 1 d . . . . .
O1 O 0.1404(5) 1.1065(5) 0.5632(4) 0.0484(10) Uani 1 1 d . . . . .
O2 O 0.2677(5) 0.9975(5) 0.3694(4) 0.0424(9) Uani 1 1 d . . . . .
N1 N 0.4446(6) 0.8035(6) 0.7315(5) 0.0388(10) Uani 1 1 d . . . . .
N2 N 0.6503(6) 0.5822(6) 0.6498(5) 0.0409(10) Uani 1 1 d . . . . .
C1 C 0.5855(7) 0.6473(7) 0.7665(6) 0.0420(12) Uani 1 1 d . . . . .
H1 H 0.633679 0.589689 0.860417 0.050 Uiso 1 1 calc R U . . .
C2 C 0.4128(7) 0.8401(7) 0.5862(5) 0.0374(11) Uani 1 1 d . . . . .
C3 C 0.5429(7) 0.7010(7) 0.5354(5) 0.0387(11) Uani 1 1 d . . . . .
H3 H 0.556699 0.688569 0.438987 0.046 Uiso 1 1 calc R U . . .
C4 C 0.3424(8) 0.9132(8) 0.8349(6) 0.0459(13) Uani 1 1 d . . . . .
H4A H 0.216846 0.926443 0.830818 0.069 Uiso 1 1 calc R U . . .
H4B H 0.345318 1.033589 0.812234 0.069 Uiso 1 1 calc R U . . .
H4C H 0.396927 0.852532 0.930418 0.069 Uiso 1 1 calc R U . . .
C5 C 0.8031(7) 0.4087(7) 0.6472(6) 0.0486(14) Uani 1 1 d . . . . .
H5A H 0.762615 0.309624 0.669856 0.073 Uiso 1 1 calc R U . . .
H5B H 0.897570 0.389684 0.717462 0.073 Uiso 1 1 calc R U . . .
H5C H 0.851424 0.410566 0.552656 0.073 Uiso 1 1 calc R U . . .
C6 C 0.2593(7) 0.9970(7) 0.5079(6) 0.0404(12) Uani 1 1 d . . . . .
C7 C 0.1143(8) 1.1375(8) 0.2794(6) 0.0444(12) Uani 1 1 d . . . . .
H7A H 0.105738 1.260086 0.284794 0.053 Uiso 1 1 calc R U . . .
H7B H 0.000211 1.128890 0.310616 0.053 Uiso 1 1 calc R U . . .
C8 C 0.1466(8) 1.1048(9) 0.1313(6) 0.0524(14) Uani 1 1 d . . . . .
H8A H 0.146017 0.986842 0.126061 0.079 Uiso 1 1 calc R U . . .
H8B H 0.263986 1.105007 0.104290 0.079 Uiso 1 1 calc R U . . .
H8C H 0.050963 1.201259 0.066511 0.079 Uiso 1 1 calc R U . . .

loop_
_atom_site_aniso_label
_atom_site_aniso_U_11
_atom_site_aniso_U_22
_atom_site_aniso_U_33
_atom_site_aniso_U_23
_atom_site_aniso_U_13
_atom_site_aniso_U_12
F1 0.058(2) 0.0523(19) 0.0420(17) -0.0168(14) -0.0002(15) -0.0115(16)
F2 0.0528(19) 0.0486(18) 0.0411(18) -0.0105(14) 0.0054(14) -0.0102(15)
F3 0.060(2) 0.053(2) 0.077(3) -0.0197(19) -0.016(2) 0.0119(18)
F4 0.073(3) 0.083(3) 0.062(2) -0.0055(19) -0.0001(19) -0.046(2)
B1 0.042(3) 0.040(3) 0.037(3) -0.010(2) -0.002(2) -0.005(3)
O1 0.039(2) 0.043(2) 0.045(2) -0.0158(16) 0.0070(16) 0.0042(16)
O2 0.0367(19) 0.0410(19) 0.0351(19) -0.0095(15) 0.0022(15) -0.0004(16)
N1 0.036(2) 0.038(2) 0.036(2) -0.0119(17) 0.0042(17) -0.0071(18)
N2 0.037(2) 0.040(2) 0.037(2) -0.0112(18) 0.0010(18) -0.0054(19)
C1 0.041(3) 0.042(3) 0.039(3) -0.011(2) 0.002(2) -0.011(2)
C2 0.033(3) 0.035(2) 0.037(3) -0.010(2) 0.004(2) -0.006(2)
C3 0.036(3) 0.039(3) 0.036(3) -0.010(2) 0.003(2) -0.008(2)
C4 0.046(3) 0.050(3) 0.037(3) -0.018(2) 0.007(2) -0.010(3)
C5 0.042(3) 0.042(3) 0.046(3) -0.014(2) -0.003(2) 0.002(2)
C6 0.037(3) 0.037(3) 0.044(3) -0.011(2) 0.004(2) -0.011(2)
C7 0.036(3) 0.042(3) 0.042(3) -0.006(2) -0.002(2) -0.004(2)
C8 0.045(3) 0.054(3) 0.043(3) -0.006(3) 0.000(2) -0.006(3)

_geom_special_details            
;
 All esds (except the esd in the dihedral angle between two l.s. planes)
 are estimated using the full covariance matrix.  The cell esds are taken
 into account individually in the estimation of esds in distances, angles
 and torsion angles; correlations between esds in cell parameters are only
 used when they are defined by crystal symmetry.  An approximate (isotropic)
 treatment of cell esds is used for estimating esds involving l.s. planes.
;

loop_
_geom_bond_atom_site_label_1
_geom_bond_atom_site_label_2
_geom_bond_distance
_geom_bond_site_symmetry_2
_geom_bond_publ_flag
F1 B1 1.404(7) . ?
F2 B1 1.381(7) . ?
F3 B1 1.385(7) . ?
F4 B1 1.368(8) . ?
O1 C6 1.212(6) . ?
O2 C6 1.331(7) . ?
O2 C7 1.464(6) . ?
N1 C1 1.316(7) . ?
N1 C2 1.382(7) . ?
N1 C4 1.472(7) . ?
N2 C1 1.336(7) . ?
N2 C3 1.372(7) . ?
N2 C5 1.463(7) . ?
C2 C3 1.362(7) . ?
C2 C6 1.470(7) . ?
C7 C8 1.494(8) . ?

loop_
_geom_angle_atom_site_label_1
_geom_angle_atom_site_label_2
_geom_angle_atom_site_label_3
_geom_angle
_geom_angle_site_symmetry_1
_geom_angle_site_symmetry_3
_geom_angle_publ_flag
F4 B1 F2 109.8(5) . . ?
F4 B1 F3 110.9(5) . . ?
F2 B1 F3 108.6(5) . . ?
F4 B1 F1 109.6(5) . . ?
F2 B1 F1 108.4(5) . . ?
F3 B1 F1 109.5(5) . . ?
C6 O2 C7 116.2(4) . . ?
C1 N1 C2 108.2(4) . . ?
C1 N1 C4 123.7(4) . . ?
C2 N1 C4 128.1(4) . . ?
C1 N2 C3 108.1(4) . . ?
C1 N2 C5 125.3(5) . . ?
C3 N2 C5 126.5(4) . . ?
N1 C1 N2 109.7(5) . . ?
C3 C2 N1 107.0(4) . . ?
C3 C2 C6 128.5(5) . . ?
N1 C2 C6 124.4(4) . . ?
C2 C3 N2 107.0(4) . . ?
O1 C6 O2 125.4(5) . . ?
O1 C6 C2 124.2(5) . . ?
O2 C6 C2 110.4(4) . . ?
O2 C7 C8 106.9(4) . . ?

loop_
_geom_torsion_atom_site_label_1
_geom_torsion_atom_site_label_2
_geom_torsion_atom_site_label_3
_geom_torsion_atom_site_label_4
_geom_torsion
_geom_torsion_site_symmetry_1
_geom_torsion_site_symmetry_2
_geom_torsion_site_symmetry_3
_geom_torsion_site_symmetry_4
_geom_torsion_publ_flag
C2 N1 C1 N2 1.6(6) . . . . ?
C4 N1 C1 N2 -179.2(5) . . . . ?
C3 N2 C1 N1 -1.3(6) . . . . ?
C5 N2 C1 N1 -178.1(5) . . . . ?
C1 N1 C2 C3 -1.2(5) . . . . ?
C4 N1 C2 C3 179.6(5) . . . . ?
C1 N1 C2 C6 175.8(5) . . . . ?
C4 N1 C2 C6 -3.4(8) . . . . ?
N1 C2 C3 N2 0.4(5) . . . . ?
C6 C2 C3 N2 -176.5(5) . . . . ?
C1 N2 C3 C2 0.5(6) . . . . ?
C5 N2 C3 C2 177.3(5) . . . . ?
C7 O2 C6 O1 -3.5(7) . . . . ?
C7 O2 C6 C2 174.8(4) . . . . ?
C3 C2 C6 O1 173.2(5) . . . . ?
N1 C2 C6 O1 -3.2(8) . . . . ?
C3 C2 C6 O2 -5.1(7) . . . . ?
N1 C2 C6 O2 178.6(4) . . . . ?
C6 O2 C7 C8 -176.3(4) . . . . ?

_refine_diff_density_max         0.579
_refine_diff_density_min         -0.328
_refine_diff_density_rms         0.108

_shelx_res_file                  
;
TITL sm23db_a.res in P-1
    sm23db.res
    created by SHELXL-2018/3 at 15:48:45 on 14-Oct-2022
REM Old TITL sm23db_twin1_hklf4 in P1
REM SHELXT solution in P-1: R1 0.183, Rweak 0.019, 0.045
REM <I/s> 0.000 for 0 systematic absences, Orientation as input
REM Formula found by SHELXT: C9 B N O2 F4
CELL 1.54184 8.1082 8.1979 9.6164 79.2 88.373 66.083
ZERR 2 0.0007 0.001 0.0011 0.01 0.008 0.01
LATT 1
SFAC C H B F N O
UNIT 16 26 2 8 4 4

L.S. 4 0 0
PLAN  10
TEMP -173
CONF
BOND
list 4
fmap 2
acta
MERG 0
SHEL 999 0.84
OMIT -1 1 6
REM <olex2.extras>
REM <HklSrc "%./sm23db_twin1_hklf5.hkl">
REM </olex2.extras>

WGHT    0.200000
BASF   0.42791
FVAR       3.35860
F1    4    0.282776    0.542721    0.924554    11.00000    0.05845    0.05232 =
         0.04205   -0.01680   -0.00021   -0.01148
F2    4    0.272805    0.547351    0.689344    11.00000    0.05283    0.04862 =
         0.04114   -0.01050    0.00541   -0.01023
F3    4    0.446806    0.288537    0.836057    11.00000    0.05971    0.05310 =
         0.07733   -0.01974   -0.01580    0.01189
F4    4    0.141430    0.393071    0.835952    11.00000    0.07300    0.08321 =
         0.06191   -0.00547   -0.00009   -0.04583
B1    3    0.285043    0.441116    0.821545    11.00000    0.04216    0.04006 =
         0.03737   -0.01048   -0.00160   -0.00501
O1    6    0.140362    1.106518    0.563227    11.00000    0.03912    0.04315 =
         0.04496   -0.01579    0.00700    0.00421
O2    6    0.267730    0.997546    0.369374    11.00000    0.03666    0.04101 =
         0.03512   -0.00946    0.00223   -0.00043
N1    5    0.444612    0.803542    0.731514    11.00000    0.03633    0.03793 =
         0.03622   -0.01185    0.00424   -0.00713
N2    5    0.650298    0.582159    0.649808    11.00000    0.03711    0.04022 =
         0.03691   -0.01124    0.00102   -0.00544
C1    1    0.585455    0.647335    0.766479    11.00000    0.04135    0.04158 =
         0.03853   -0.01106    0.00184   -0.01096
AFIX  43
H1    2    0.633679    0.589689    0.860417    11.00000   -1.20000
AFIX   0
C2    1    0.412835    0.840114    0.586180    11.00000    0.03296    0.03539 =
         0.03733   -0.01047    0.00382   -0.00608
C3    1    0.542932    0.700973    0.535392    11.00000    0.03557    0.03877 =
         0.03575   -0.01044    0.00277   -0.00771
AFIX  43
H3    2    0.556699    0.688569    0.438987    11.00000   -1.20000
AFIX   0
C4    1    0.342382    0.913190    0.834885    11.00000    0.04563    0.04998 =
         0.03684   -0.01823    0.00713   -0.01019
AFIX 137
H4A   2    0.216846    0.926443    0.830818    11.00000   -1.50000
H4B   2    0.345318    1.033589    0.812234    11.00000   -1.50000
H4C   2    0.396927    0.852532    0.930418    11.00000   -1.50000
AFIX   0
C5    1    0.803090    0.408688    0.647233    11.00000    0.04214    0.04167 =
         0.04593   -0.01440   -0.00254    0.00204
AFIX 137
H5A   2    0.762615    0.309624    0.669856    11.00000   -1.50000
H5B   2    0.897570    0.389684    0.717462    11.00000   -1.50000
H5C   2    0.851424    0.410566    0.552656    11.00000   -1.50000
AFIX   0
C6    1    0.259318    0.996958    0.507876    11.00000    0.03745    0.03718 =
         0.04365   -0.01072    0.00436   -0.01104
C7    1    0.114313    1.137494    0.279424    11.00000    0.03629    0.04173 =
         0.04219   -0.00563   -0.00209   -0.00362
AFIX  23
H7A   2    0.105738    1.260086    0.284794    11.00000   -1.20000
H7B   2    0.000211    1.128890    0.310616    11.00000   -1.20000
AFIX   0
C8    1    0.146598    1.104840    0.131327    11.00000    0.04532    0.05364 =
         0.04292   -0.00567    0.00034   -0.00625
AFIX 137
H8A   2    0.146017    0.986842    0.126061    11.00000   -1.50000
H8B   2    0.263986    1.105007    0.104290    11.00000   -1.50000
H8C   2    0.050963    1.201259    0.066511    11.00000   -1.50000
AFIX   0
HKLF 5


REM  sm23db_a.res in P-1
REM wR2 = 0.2979, GooF = S = 1.102, Restrained GooF = 1.102 for all data
REM R1 = 0.1020 for 4438 Fo > 4sig(Fo) and 0.1366 for all 6548 data
REM 158 parameters refined using 0 restraints

END

WGHT      0.2000      0.0000

REM Highest difference peak  0.579,  deepest hole -0.328,  1-sigma level  0.108
Q1    1   0.7622  0.4249  0.4581  11.00000  0.05    0.58
Q2    1   0.2064  0.4638  0.7324  11.00000  0.05    0.46
Q3    1   0.7158  0.4676  0.9086  11.00000  0.05    0.45
Q4    1   0.2890  0.5369  0.8019  11.00000  0.05    0.45
Q5    1   0.4463  0.8061  0.9370  11.00000  0.05    0.42
Q6    1   0.2592  0.4421  0.9874  11.00000  0.05    0.42
Q7    1   0.5424  0.6946  0.3467  11.00000  0.05    0.39
Q8    1   0.6029  0.6338  0.9066  11.00000  0.05    0.38
Q9    1   0.3923  0.3624  0.7212  11.00000  0.05    0.37
Q10   1   0.0599  1.0249  0.5819  11.00000  0.05    0.37
;
_shelx_res_checksum              61306
####################################################################### 
# 
# This file contains crystal structure data downloaded from the 
# Cambridge Structural Database (CSD) hosted by the Cambridge 
# Crystallographic Data Centre (CCDC).
# 
# Full information about CCDC data access policies and citation 
# guidelines are available at http://www.ccdc.cam.ac.uk/access/V1 
# 
# Audit and citation data items may have been added by the CCDC. 
# Please retain this information to preserve the provenance of 
# this file and to allow appropriate attribution of the data. 
# 
#######################################################################

data_sm30db
_database_code_depnum_ccdc_archive 'CCDC 2355443'
loop_
_audit_author_name
_audit_author_address
'Dirk Bockfeld'
;TU Braunschweig
Germany
;
_audit_update_record             
;
2024-05-14 deposited with the CCDC.	2024-07-30 downloaded from the CCDC.
;

# start Validation Reply Form
_vrf_PLAT971_sm30db              
;
PROBLEM: Check Calcd Resid. Dens.
RESPONSE: The residual density can be attributed to absorption effects.
 Additionally, the dataset was recorded to a very high diffraction angle.
 Usually larger residual electron density is observed in these cases.
;
_vrf_PLAT972_sm30db              
;
PROBLEM: Check Calcd Resid. Dens.
RESPONSE: The residual density can be attributed to absorption effects.
 Additionally, the dataset was recorded to a very high diffraction angle.
 Usually larger residual electron density is observed in these cases.
;
_vrf_PLAT973_sm30db              
;
PROBLEM: Check Calcd Resid. Dens.
RESPONSE: The residual density can be attributed to absorption effects.
 Additionally, the dataset was recorded to a very high diffraction angle.
 Usually larger residual electron density is observed in these cases.
;
# end Validation Reply Form


_audit_creation_method           SHELXL-2018/3
_shelx_SHELXL_version_number     2018/3
_chemical_name_systematic        ?
_chemical_name_common            ?
_chemical_melting_point          ?
_chemical_formula_moiety         'C8 H12 Au Cl3 N2 O2, C D Cl3'
_chemical_formula_sum            'C9 H12 Au Cl6 D N2 O2'
_chemical_formula_weight         591.89

loop_
_atom_type_symbol
_atom_type_description
_atom_type_scat_dispersion_real
_atom_type_scat_dispersion_imag
_atom_type_scat_source
C C 0.0033 0.0016 'International Tables Vol C Tables 4.2.6.8 and 6.1.1.4'
H H 0.0000 0.0000 'International Tables Vol C Tables 4.2.6.8 and 6.1.1.4'
Au Au -2.0133 8.8022 'International Tables Vol C Tables 4.2.6.8 and 6.1.1.4'
Cl Cl 0.1484 0.1585 'International Tables Vol C Tables 4.2.6.8 and 6.1.1.4'
D D 0.0000 0.0000 'International Tables Vol C Tables 4.2.6.8 and 6.1.1.4'
N N 0.0061 0.0033 'International Tables Vol C Tables 4.2.6.8 and 6.1.1.4'
O O 0.0106 0.0060 'International Tables Vol C Tables 4.2.6.8 and 6.1.1.4'

_space_group_crystal_system      monoclinic
_space_group_IT_number           14
_space_group_name_H-M_alt        'P 21/c'
_space_group_name_Hall           '-P 2ybc'

_shelx_space_group_comment       
;
The symmetry employed for this shelxl refinement is uniquely defined
by the following loop, which should always be used as a source of
symmetry information in preference to the above space-group names.
They are only intended as comments.
;

loop_
_space_group_symop_operation_xyz
'x, y, z'
'-x, y+1/2, -z+1/2'
'-x, -y, -z'
'x, -y-1/2, z-1/2'

_cell_length_a                   8.2100(2)
_cell_length_b                   11.0977(2)
_cell_length_c                   19.0738(5)
_cell_angle_alpha                90
_cell_angle_beta                 98.627(2)
_cell_angle_gamma                90
_cell_volume                     1718.19(7)
_cell_formula_units_Z            4
_cell_measurement_temperature    100(2)
_cell_measurement_reflns_used    57730
_cell_measurement_theta_min      2.1640
_cell_measurement_theta_max      67.7230

_exptl_crystal_description       irregular
_exptl_crystal_colour            colourless
_exptl_crystal_density_meas      ?
_exptl_crystal_density_method    ?
_exptl_crystal_density_diffrn    2.288
_exptl_crystal_F_000             1112
_exptl_transmission_factor_min   ?
_exptl_transmission_factor_max   ?
_exptl_crystal_size_max          0.630
_exptl_crystal_size_mid          0.220
_exptl_crystal_size_min          0.110
_exptl_absorpt_coefficient_mu    9.495
_shelx_estimated_absorpt_T_min   0.066
_shelx_estimated_absorpt_T_max   0.421
loop_
_exptl_crystal_face_index_h
_exptl_crystal_face_index_k
_exptl_crystal_face_index_l
_exptl_crystal_face_perp_dist
-10 4 -5 0.1710
1 -12 15 0.1065
-3 12 -15 0.1101
-11 2 3 0.2182
0 9 22 0.0488
0 -9 -22 0.0558
-7 -6 -16 0.1411
3 12 -16 0.1141
9 9 -11 0.2586
-3 -12 16 0.1511
8 5 15 0.2846
1 -14 -11 0.0656
-1 14 11 0.0789
-7 12 9 0.1331
-4 -13 -10 0.1259
0 0 1 0.0654
loop_
_exptl_oxdiff_crystal_face_indexfrac_h
_exptl_oxdiff_crystal_face_indexfrac_k
_exptl_oxdiff_crystal_face_indexfrac_l
_exptl_oxdiff_crystal_face_x
_exptl_oxdiff_crystal_face_y
_exptl_oxdiff_crystal_face_z
-10.4601 4.2686 -5.1316 0.0657 0.2782 0.9583
1.1996 -12.4276 15.4848 -0.2264 -0.9438 -0.2408
-2.7474 11.9877 -14.9070 0.2165 0.9031 0.3708
-11.4544 2.1559 2.9175 0.1566 -0.0388 0.9869
-0.4578 9.1209 21.7426 0.9697 -0.2328 -0.0741
0.3505 -9.1077 -21.7322 -0.9690 0.2326 0.0835
-7.0427 -6.0909 -15.9585 -0.6946 0.1660 0.7000
3.1931 12.4053 -15.5498 0.2310 0.9625 -0.1422
8.8565 8.8521 -11.2630 0.1716 0.7182 -0.6744
-2.9690 -12.4533 15.6039 -0.2316 -0.9651 0.1222
7.9998 5.0004 15.0027 0.6200 -0.1805 -0.7805
1.0002 -14.0002 -11.0014 -0.9454 -0.2680 -0.0567
-1.0002 14.0002 11.0014 0.9454 0.2680 0.0567
-7.0001 11.9999 8.9997 0.7898 0.2169 0.5874
-3.9997 -13.0003 -10.0024 -0.8809 -0.2748 0.3760
-0.0000 0.0000 1.0000 0.0243 -0.0280 -0.0065
_exptl_absorpt_correction_T_min  0.126
_exptl_absorpt_correction_T_max  1.000
_exptl_absorpt_correction_type   gaussian
_exptl_absorpt_process_details   
;
CrysAlisPro 1.171.42.64a (Rigaku Oxford Diffraction, 2022)
Numerical absorption correction based on gaussian integration over
a multifaceted crystal model
Empirical absorption correction using spherical harmonics,
implemented in SCALE3 ABSPACK scaling algorithm.
;
_oxdiff_exptl_absorpt_empirical_full_min 0.841
_oxdiff_exptl_absorpt_empirical_full_max 1.270
_oxdiff_exptl_absorpt_empirical_details 
;
Empirical correction (ABSPACK) includes:
- Absorption correction using spherical harmonics
- Frame scaling
- Detector area scaling
;
_diffrn_ambient_temperature      100(2)
_diffrn_ambient_environment      N~2~
_diffrn_source                   'micro-focus sealed X-ray tube'
_diffrn_source_type              'PhotonJet (Mo) X-ray Source'
_diffrn_radiation_probe          x-ray
_diffrn_radiation_type           'Mo K\a'
_diffrn_radiation_wavelength     0.71073
_diffrn_radiation_monochromator  mirror
_diffrn_measurement_device       'four-circle diffractometer'
_diffrn_measurement_device_type  
'XtaLAB Synergy, Single source at offset/far, HyPix'
_diffrn_detector                 'Hybrid Pixel Array Detector'
_diffrn_detector_type            HyPix
_diffrn_detector_area_resol_mean 10.0000
_diffrn_measurement_method       '\w scans'
_diffrn_reflns_number            293238
_diffrn_reflns_av_unetI/netI     0.0431
_diffrn_reflns_av_R_equivalents  0.0897
_diffrn_reflns_limit_h_min       -20
_diffrn_reflns_limit_h_max       18
_diffrn_reflns_limit_k_min       -27
_diffrn_reflns_limit_k_max       27
_diffrn_reflns_limit_l_min       -47
_diffrn_reflns_limit_l_max       47
_diffrn_reflns_theta_min         2.129
_diffrn_reflns_theta_max         62.673
_diffrn_reflns_theta_full        25.242
_diffrn_measured_fraction_theta_max 0.999
_diffrn_measured_fraction_theta_full 0.998
_diffrn_reflns_Laue_measured_fraction_max 0.999
_diffrn_reflns_Laue_measured_fraction_full 0.998
_diffrn_reflns_point_group_measured_fraction_max 0.999
_diffrn_reflns_point_group_measured_fraction_full 0.998
_reflns_number_total             28103
_reflns_number_gt                20496
_reflns_threshold_expression     'I > 2\s(I)'
_reflns_Friedel_coverage         0.000
_reflns_Friedel_fraction_max     .
_reflns_Friedel_fraction_full    .

_reflns_special_details          
;
 Reflections were merged by SHELXL according to the crystal
 class for the calculation of statistics and refinement.
 
 _reflns_Friedel_fraction is defined as the number of unique
 Friedel pairs measured divided by the number that would be
 possible theoretically, ignoring centric projections and
 systematic absences.
;

_computing_data_collection       'CrysAlisPro 1.171.42.64a (Rigaku OD, 2022)'
_computing_cell_refinement       'CrysAlisPro 1.171.42.64a (Rigaku OD, 2022)'
_computing_data_reduction        'CrysAlisPro 1.171.42.64a (Rigaku OD, 2022)'

_computing_structure_solution    
'SHELXT 2018/2 (G. M. Sheldrick, Acta Cryst., 2015, A71, 3-8)'
_computing_structure_refinement  
'SHELXL-2018/3 (G. M. Sheldrick, Acta Cryst., 2015, C71, 3-8)'
_computing_molecular_graphics    ?
_computing_publication_material  
'OLEX2 v1.3 (O. V. Dolomanov et al., J. Appl. Cryst., 2009, 42, 339-341)'

_refine_special_details          
;
 All H atoms were placed in idealised positions and refined using a riding
 model, with a common U restrained to be 1.2 (1.5 for methyl groups) times
 the equivalent isotropic displacement parameter of the parent atom.
 Ordered methyl groups were treated as rigid bodies and allowed to
 rotate around the E-CH3 bond.

 Refinement of F^2^ against ALL reflections.  The weighted R-factor wR and
 goodness of fit S are based on F^2^, conventional R-factors R are based
 on F, with F set to zero for negative F^2^. The threshold expression of
 F^2^ > 2sigma(F^2^) is used only for calculating R-factors(gt) etc. and is
 not relevant to the choice of reflections for refinement.  R-factors based
 on F^2^ are statistically about twice as large as those based on F, and R-
 factors based on ALL data will be even larger.
;
_refine_ls_structure_factor_coef Fsqd
_refine_ls_matrix_type           full
_refine_ls_weighting_scheme      calc
_refine_ls_weighting_details     
'w=1/[\s^2^(Fo^2^)+(0.0170P)^2^+1.7815P] where P=(Fo^2^+2Fc^2^)/3'
_atom_sites_solution_primary     iterative
_atom_sites_solution_secondary   difmap
_atom_sites_solution_hydrogens   geom
_refine_ls_hydrogen_treatment    constr
_refine_ls_extinction_method     'SHELXL-2018/3 (Sheldrick 2018)'
_refine_ls_extinction_coef       0.00055(8)
_refine_ls_extinction_expression Fc^*^=kFc[1+0.001xFc^2^\l^3^/sin(2\q)]^-1/4^
_refine_ls_number_reflns         28103
_refine_ls_number_parameters     185
_refine_ls_number_restraints     0
_refine_ls_R_factor_all          0.0601
_refine_ls_R_factor_gt           0.0344
_refine_ls_wR_factor_ref         0.0676
_refine_ls_wR_factor_gt          0.0614
_refine_ls_goodness_of_fit_ref   1.024
_refine_ls_restrained_S_all      1.024
_refine_ls_shift/su_max          0.010
_refine_ls_shift/su_mean         0.000

loop_
_atom_site_label
_atom_site_type_symbol
_atom_site_fract_x
_atom_site_fract_y
_atom_site_fract_z
_atom_site_U_iso_or_equiv
_atom_site_adp_type
_atom_site_occupancy
_atom_site_site_symmetry_order
_atom_site_calc_flag
_atom_site_refinement_flags_posn
_atom_site_refinement_flags_adp
_atom_site_refinement_flags_occupancy
_atom_site_disorder_assembly
_atom_site_disorder_group
Au1 Au 0.41278(2) 0.56016(2) 0.59901(2) 0.01080(1) Uani 1 1 d . . . . .
Cl1 Cl 0.65778(4) 0.58924(3) 0.55489(2) 0.01613(5) Uani 1 1 d . . . . .
Cl2 Cl 0.30709(5) 0.73455(3) 0.54748(2) 0.01837(5) Uani 1 1 d . . . . .
Cl3 Cl 0.50930(4) 0.38636(3) 0.65419(2) 0.01846(5) Uani 1 1 d . . . . .
O1 O -0.20270(15) 0.55266(11) 0.77398(7) 0.01923(18) Uani 1 1 d . . . . .
O2 O -0.02132(17) 0.70455(11) 0.80338(7) 0.02010(18) Uani 1 1 d . . . . .
N1 N 0.08596(14) 0.45891(10) 0.62455(6) 0.01331(14) Uani 1 1 d . . . . .
N2 N 0.16713(14) 0.60613(9) 0.69639(6) 0.01267(13) Uani 1 1 d . . . . .
C1 C 0.20717(15) 0.54058(11) 0.64235(7) 0.01262(15) Uani 1 1 d . . . . .
C2 C -0.03193(16) 0.47227(11) 0.66788(7) 0.01387(16) Uani 1 1 d . . . . .
H2 H -0.129809 0.426088 0.666439 0.017 Uiso 1 1 calc R U . . .
C3 C 0.01783(15) 0.56421(11) 0.71334(7) 0.01350(15) Uani 1 1 d . . . . .
C4 C 0.07762(19) 0.37019(13) 0.56719(8) 0.01703(19) Uani 1 1 d . . . . .
H4A H 0.187671 0.336969 0.565762 0.026 Uiso 1 1 calc R U . . .
H4B H 0.037215 0.409267 0.521835 0.026 Uiso 1 1 calc R U . . .
H4C H 0.002385 0.305006 0.575622 0.026 Uiso 1 1 calc R U . . .
C5 C 0.26512(18) 0.70505(13) 0.73187(8) 0.01703(19) Uani 1 1 d . . . . .
H5A H 0.202570 0.780368 0.724521 0.026 Uiso 1 1 calc R U . . .
H5B H 0.368046 0.712830 0.712045 0.026 Uiso 1 1 calc R U . . .
H5C H 0.290276 0.688112 0.782769 0.026 Uiso 1 1 calc R U . . .
C6 C -0.06724(16) 0.61639(11) 0.76878(7) 0.01447(17) Uani 1 1 d . . . . .
C7 C -0.3092(2) 0.60086(15) 0.82166(10) 0.0212(2) Uani 1 1 d . . . . .
H7A H -0.423542 0.573240 0.806038 0.025 Uiso 1 1 calc R U . . .
H7B H -0.308400 0.689963 0.819270 0.025 Uiso 1 1 calc R U . . .
C8 C -0.2546(3) 0.56142(17) 0.89749(11) 0.0257(3) Uani 1 1 d . . . . .
H8A H -0.325163 0.599193 0.928352 0.038 Uiso 1 1 calc R U . . .
H8B H -0.140003 0.585960 0.912534 0.038 Uiso 1 1 calc R U . . .
H8C H -0.263206 0.473579 0.900685 0.038 Uiso 1 1 calc R U . . .
Cl4 Cl 0.29866(7) -0.03890(4) 0.42172(3) 0.02708(8) Uani 1 1 d . . . . .
Cl5 Cl 0.07319(5) 0.16284(5) 0.40054(3) 0.02896(9) Uani 1 1 d . . . . .
Cl6 Cl 0.32755(6) 0.13368(4) 0.31035(2) 0.02606(7) Uani 1 1 d . . . . .
C9 C 0.2757(2) 0.11390(14) 0.39641(9) 0.0193(2) Uani 1 1 d . . . . .
D9 D 0.353172 0.163104 0.430418 0.023 Uiso 1 1 calc R U . . .

loop_
_atom_site_aniso_label
_atom_site_aniso_U_11
_atom_site_aniso_U_22
_atom_site_aniso_U_33
_atom_site_aniso_U_23
_atom_site_aniso_U_13
_atom_site_aniso_U_12
Au1 0.01026(1) 0.01030(1) 0.01196(1) 0.00046(1) 0.00212(1) -0.00130(1)
Cl1 0.01313(10) 0.01796(11) 0.01814(11) -0.00049(9) 0.00514(9) -0.00320(9)
Cl2 0.01892(12) 0.01334(10) 0.02291(13) 0.00453(9) 0.00333(10) 0.00143(9)
Cl3 0.01556(11) 0.01609(11) 0.02345(14) 0.00693(10) 0.00207(10) 0.00116(9)
O1 0.0151(4) 0.0193(4) 0.0251(5) -0.0036(3) 0.0091(3) -0.0022(3)
O2 0.0226(5) 0.0166(4) 0.0228(5) -0.0051(3) 0.0087(4) -0.0033(3)
N1 0.0126(3) 0.0130(3) 0.0144(3) -0.0009(2) 0.0026(3) -0.0025(3)
N2 0.0117(3) 0.0122(3) 0.0143(3) -0.0013(2) 0.0026(3) -0.0017(3)
C1 0.0108(3) 0.0127(3) 0.0145(4) 0.0000(3) 0.0024(3) -0.0019(3)
C2 0.0121(4) 0.0135(4) 0.0163(4) -0.0003(3) 0.0031(3) -0.0014(3)
C3 0.0118(4) 0.0131(3) 0.0161(4) -0.0005(3) 0.0034(3) -0.0005(3)
C4 0.0198(5) 0.0161(4) 0.0155(4) -0.0030(3) 0.0036(4) -0.0042(4)
C5 0.0165(5) 0.0168(4) 0.0179(5) -0.0036(4) 0.0029(4) -0.0050(4)
C6 0.0135(4) 0.0131(4) 0.0175(4) 0.0002(3) 0.0044(3) 0.0010(3)
C7 0.0173(5) 0.0212(5) 0.0275(7) 0.0011(5) 0.0108(5) 0.0037(4)
C8 0.0300(8) 0.0222(6) 0.0278(7) 0.0048(5) 0.0142(6) 0.0027(6)
Cl4 0.0360(2) 0.01899(14) 0.02687(18) 0.00341(12) 0.00663(16) 0.00139(14)
Cl5 0.01649(14) 0.02636(18) 0.0439(3) 0.00340(17) 0.00400(15) -0.00153(13)
Cl6 0.02976(19) 0.02790(17) 0.02009(15) 0.00260(12) 0.00236(13) -0.00659(15)
C9 0.0176(5) 0.0186(5) 0.0213(5) 0.0005(4) 0.0016(4) -0.0026(4)

_geom_special_details            
;
 All esds (except the esd in the dihedral angle between two l.s. planes)
 are estimated using the full covariance matrix.  The cell esds are taken
 into account individually in the estimation of esds in distances, angles
 and torsion angles; correlations between esds in cell parameters are only
 used when they are defined by crystal symmetry.  An approximate (isotropic)
 treatment of cell esds is used for estimating esds involving l.s. planes.
;

loop_
_geom_bond_atom_site_label_1
_geom_bond_atom_site_label_2
_geom_bond_distance
_geom_bond_site_symmetry_2
_geom_bond_publ_flag
Au1 C1 1.9997(12) . ?
Au1 Cl3 2.2817(3) . ?
Au1 Cl2 2.2822(3) . ?
Au1 Cl1 2.3165(3) . ?
O1 C6 1.3341(17) . ?
O1 C7 1.4546(19) . ?
O2 C6 1.2084(18) . ?
N1 C1 1.3512(16) . ?
N1 C2 1.3718(17) . ?
N1 C4 1.4659(17) . ?
N2 C1 1.3422(16) . ?
N2 C3 1.3937(16) . ?
N2 C5 1.4652(17) . ?
C2 C3 1.3614(18) . ?
C3 C6 1.4707(18) . ?
C7 C8 1.513(3) . ?
Cl4 C9 1.7655(17) . ?
Cl5 C9 1.7618(17) . ?
Cl6 C9 1.7702(17) . ?

loop_
_geom_angle_atom_site_label_1
_geom_angle_atom_site_label_2
_geom_angle_atom_site_label_3
_geom_angle
_geom_angle_site_symmetry_1
_geom_angle_site_symmetry_3
_geom_angle_publ_flag
C1 Au1 Cl3 88.50(4) . . ?
C1 Au1 Cl2 88.86(4) . . ?
Cl3 Au1 Cl2 177.234(14) . . ?
C1 Au1 Cl1 176.53(4) . . ?
Cl3 Au1 Cl1 91.428(13) . . ?
Cl2 Au1 Cl1 91.157(13) . . ?
C6 O1 C7 115.94(12) . . ?
C1 N1 C2 109.62(11) . . ?
C1 N1 C4 126.04(11) . . ?
C2 N1 C4 124.34(11) . . ?
C1 N2 C3 108.81(10) . . ?
C1 N2 C5 125.45(11) . . ?
C3 N2 C5 125.74(11) . . ?
N2 C1 N1 107.49(11) . . ?
N2 C1 Au1 125.30(9) . . ?
N1 C1 Au1 127.20(9) . . ?
C3 C2 N1 107.05(11) . . ?
C2 C3 N2 107.03(11) . . ?
C2 C3 C6 128.58(12) . . ?
N2 C3 C6 124.36(11) . . ?
O2 C6 O1 125.72(13) . . ?
O2 C6 C3 124.65(13) . . ?
O1 C6 C3 109.62(11) . . ?
O1 C7 C8 111.81(14) . . ?
Cl5 C9 Cl4 110.29(9) . . ?
Cl5 C9 Cl6 111.30(9) . . ?
Cl4 C9 Cl6 109.99(9) . . ?

loop_
_geom_torsion_atom_site_label_1
_geom_torsion_atom_site_label_2
_geom_torsion_atom_site_label_3
_geom_torsion_atom_site_label_4
_geom_torsion
_geom_torsion_site_symmetry_1
_geom_torsion_site_symmetry_2
_geom_torsion_site_symmetry_3
_geom_torsion_site_symmetry_4
_geom_torsion_publ_flag
C3 N2 C1 N1 0.42(15) . . . . ?
C5 N2 C1 N1 -179.89(12) . . . . ?
C3 N2 C1 Au1 -178.21(9) . . . . ?
C5 N2 C1 Au1 1.48(19) . . . . ?
C2 N1 C1 N2 -0.27(15) . . . . ?
C4 N1 C1 N2 178.75(13) . . . . ?
C2 N1 C1 Au1 178.33(10) . . . . ?
C4 N1 C1 Au1 -2.7(2) . . . . ?
C1 N1 C2 C3 0.01(15) . . . . ?
C4 N1 C2 C3 -179.03(13) . . . . ?
N1 C2 C3 N2 0.25(15) . . . . ?
N1 C2 C3 C6 178.01(13) . . . . ?
C1 N2 C3 C2 -0.42(15) . . . . ?
C5 N2 C3 C2 179.89(13) . . . . ?
C1 N2 C3 C6 -178.30(12) . . . . ?
C5 N2 C3 C6 2.0(2) . . . . ?
C7 O1 C6 O2 5.3(2) . . . . ?
C7 O1 C6 C3 -173.86(13) . . . . ?
C2 C3 C6 O2 -173.75(15) . . . . ?
N2 C3 C6 O2 3.7(2) . . . . ?
C2 C3 C6 O1 5.4(2) . . . . ?
N2 C3 C6 O1 -177.22(13) . . . . ?
C6 O1 C7 C8 -85.27(18) . . . . ?

_refine_diff_density_max         4.014
_refine_diff_density_min         -3.374
_refine_diff_density_rms         0.226

_shelx_res_file                  
;
TITL sm30db_a.res in P2(1)/c
    sm30db.res
    created by SHELXL-2018/3 at 13:47:38 on 16-Dec-2022
REM Old TITL sm30db in P21/c #14
REM SHELXT solution in P2(1)/c: R1 0.039, Rweak 0.004, 0.019
REM <I/s> 0.944 for 192 systematic absences, Orientation as input
REM Formula found by SHELXT: C10 N O2 Cl6 Au
CELL 0.71073 8.21 11.0977 19.0738 90 98.627 90
ZERR 4 0.0002 0.0002 0.0005 0 0.002 0
LATT 1
SYMM -X,0.5+Y,0.5-Z
SFAC C H Au Cl D N O
UNIT 36 48 4 24 4 8 8

L.S. 4 0 0
PLAN  5
SIZE 0.11 0.22 0.63
TEMP -173
CONF
HTAB
list 4
fmap 2 53
acta
REM <olex2.extras>
REM <HklSrc "%./sm30db.hkl">
REM </olex2.extras>

WGHT    0.017000    1.781500
EXTI    0.000549
FVAR       2.24225
AU1   3    0.412779    0.560162    0.599007    11.00000    0.01026    0.01030 =
         0.01196    0.00046    0.00212   -0.00130
CL1   4    0.657779    0.589238    0.554887    11.00000    0.01313    0.01796 =
         0.01814   -0.00049    0.00514   -0.00320
CL2   4    0.307088    0.734547    0.547477    11.00000    0.01892    0.01334 =
         0.02291    0.00453    0.00333    0.00143
CL3   4    0.509304    0.386357    0.654191    11.00000    0.01556    0.01609 =
         0.02345    0.00693    0.00207    0.00116
O1    7   -0.202700    0.552659    0.773984    11.00000    0.01514    0.01930 =
         0.02512   -0.00365    0.00913   -0.00216
O2    7   -0.021323    0.704551    0.803381    11.00000    0.02256    0.01661 =
         0.02277   -0.00515    0.00875   -0.00335
N1    6    0.085963    0.458910    0.624551    11.00000    0.01263    0.01303 =
         0.01445   -0.00089    0.00263   -0.00254
N2    6    0.167125    0.606135    0.696394    11.00000    0.01172    0.01224 =
         0.01427   -0.00128    0.00259   -0.00169
C1    1    0.207173    0.540584    0.642350    11.00000    0.01080    0.01273 =
         0.01450   -0.00001    0.00243   -0.00187
C2    1   -0.031932    0.472269    0.667881    11.00000    0.01209    0.01350 =
         0.01632   -0.00027    0.00314   -0.00144
AFIX  43
H2    2   -0.129809    0.426088    0.666439    11.00000   -1.20000
AFIX   0
C3    1    0.017825    0.564207    0.713338    11.00000    0.01175    0.01305 =
         0.01609   -0.00052    0.00338   -0.00051
C4    1    0.077617    0.370186    0.567189    11.00000    0.01979    0.01607 =
         0.01551   -0.00295    0.00358   -0.00425
AFIX 137
H4A   2    0.187671    0.336969    0.565762    11.00000   -1.50000
H4B   2    0.037215    0.409267    0.521835    11.00000   -1.50000
H4C   2    0.002385    0.305006    0.575622    11.00000   -1.50000
AFIX   0
C5    1    0.265117    0.705050    0.731869    11.00000    0.01649    0.01683 =
         0.01787   -0.00361    0.00293   -0.00499
AFIX 137
H5A   2    0.202570    0.780368    0.724521    11.00000   -1.50000
H5B   2    0.368046    0.712830    0.712045    11.00000   -1.50000
H5C   2    0.290276    0.688112    0.782769    11.00000   -1.50000
AFIX   0
C6    1   -0.067243    0.616387    0.768782    11.00000    0.01351    0.01307 =
         0.01748    0.00017    0.00444    0.00097
C7    1   -0.309195    0.600855    0.821659    11.00000    0.01726    0.02123 =
         0.02751    0.00111    0.01078    0.00366
AFIX  23
H7A   2   -0.423542    0.573240    0.806038    11.00000   -1.20000
H7B   2   -0.308400    0.689963    0.819270    11.00000   -1.20000
AFIX   0
C8    1   -0.254580    0.561423    0.897488    11.00000    0.03001    0.02218 =
         0.02781    0.00484    0.01423    0.00268
AFIX 137
H8A   2   -0.325163    0.599193    0.928352    11.00000   -1.50000
H8B   2   -0.140003    0.585960    0.912534    11.00000   -1.50000
H8C   2   -0.263206    0.473579    0.900685    11.00000   -1.50000
AFIX   0

CL4   4    0.298663   -0.038897    0.421721    11.00000    0.03597    0.01899 =
         0.02687    0.00341    0.00663    0.00139
CL5   4    0.073189    0.162838    0.400544    11.00000    0.01649    0.02636 =
         0.04387    0.00340    0.00400   -0.00153
CL6   4    0.327553    0.133679    0.310354    11.00000    0.02976    0.02790 =
         0.02009    0.00260    0.00236   -0.00659
C9    1    0.275664    0.113902    0.396410    11.00000    0.01757    0.01861 =
         0.02132    0.00053    0.00157   -0.00257
AFIX  13
D9    5    0.353172    0.163104    0.430418    11.00000   -1.20000
AFIX   0
HKLF 4


REM  sm30db_a.res in P2(1)/c
REM wR2 = 0.0676, GooF = S = 1.024, Restrained GooF = 1.024 for all data
REM R1 = 0.0344 for 20496 Fo > 4sig(Fo) and 0.0601 for all 28103 data
REM 185 parameters refined using 0 restraints

END

WGHT      0.0170      1.7815

REM Instructions for potential hydrogen bonds
EQIV $1 x-1, y, z
HTAB C2 Cl3_$1
EQIV $2 -x+1, -y+1, -z+1
HTAB C4 Cl1_$2
HTAB C4 Cl3
EQIV $3 -x, y-1/2, -z+3/2
HTAB C4 O2_$3
EQIV $4 -x, y+1/2, -z+3/2
HTAB C7 Cl3_$4
HTAB C8 Cl2_$3
HTAB C9 Cl1_$2
HTAB C9 Cl2_$2

REM Highest difference peak  4.014,  deepest hole -3.374,  1-sigma level  0.226
Q1    1   0.4021  0.5595  0.5613  11.00000  0.05    4.01
Q2    1   0.4778  0.5998  0.6043  11.00000  0.05    2.98
Q3    1   0.3966  0.5607  0.6221  11.00000  0.05    2.67
Q4    1   0.4789  0.5194  0.6030  11.00000  0.05    2.67
Q5    1   0.3525  0.6054  0.5961  11.00000  0.05    2.44
;
_shelx_res_checksum              72456
####################################################################### 
# 
# This file contains crystal structure data downloaded from the 
# Cambridge Structural Database (CSD) hosted by the Cambridge 
# Crystallographic Data Centre (CCDC).
# 
# Full information about CCDC data access policies and citation 
# guidelines are available at http://www.ccdc.cam.ac.uk/access/V1 
# 
# Audit and citation data items may have been added by the CCDC. 
# Please retain this information to preserve the provenance of 
# this file and to allow appropriate attribution of the data. 
# 
#######################################################################

data_sm24db
_database_code_depnum_ccdc_archive 'CCDC 2355438'
loop_
_audit_author_name
_audit_author_address
'Dirk Bockfeld'
;TU Braunschweig
Germany
;
_audit_update_record             
;
2024-05-14 deposited with the CCDC.	2024-07-30 downloaded from the CCDC.
;

# start Validation Reply Form
_vrf_PLAT110_sm24db              
;
PROBLEM: ADDSYM Detects Potential Lattice Translation ...          ? Check
RESPONSE: A significant number of reflection could not be indexed with the cell
 suggested by ADDSYMM (97% indexation with the given cell vs. 73 % indexation
 with the suggested smaller cell volume). Additionally, the two molecules are
 not exactly overlapping. The torsion angle f.e. of C6-O2-C7-C8 is 156.22 vs.
 C6A-O2A-C7A-C8A with 171.91.
;
_vrf_PLAT112_sm24db              
;
PROBLEM: ADDSYM Detects New (Pseudo) Symm. Elem         B        100 %Fit
RESPONSE: see above
;
_vrf_PLAT113_sm24db              
;
PROBLEM: ADDSYM Suggests Possible Pseudo/New  Space Group      P21/n Check
RESPONSE: see above
;
# end Validation Reply Form

_audit_creation_method           SHELXL-2018/3
_shelx_SHELXL_version_number     2018/3
_chemical_name_systematic        ?
_chemical_name_common            ?
_chemical_melting_point          ?
_chemical_formula_moiety         'C8 H12 Au Cl N2 O2'
_chemical_formula_sum            'C8 H12 Au Cl N2 O2'
_chemical_formula_weight         400.61

loop_
_atom_type_symbol
_atom_type_description
_atom_type_scat_dispersion_real
_atom_type_scat_dispersion_imag
_atom_type_scat_source
C C 0.0033 0.0016 'International Tables Vol C Tables 4.2.6.8 and 6.1.1.4'
H H 0.0000 0.0000 'International Tables Vol C Tables 4.2.6.8 and 6.1.1.4'
Au Au -2.0133 8.8022 'International Tables Vol C Tables 4.2.6.8 and 6.1.1.4'
Cl Cl 0.1484 0.1585 'International Tables Vol C Tables 4.2.6.8 and 6.1.1.4'
N N 0.0061 0.0033 'International Tables Vol C Tables 4.2.6.8 and 6.1.1.4'
O O 0.0106 0.0060 'International Tables Vol C Tables 4.2.6.8 and 6.1.1.4'

_space_group_crystal_system      monoclinic
_space_group_IT_number           14
_space_group_name_H-M_alt        'P 21/c'
_space_group_name_Hall           '-P 2ybc'

_shelx_space_group_comment       
;
The symmetry employed for this shelxl refinement is uniquely defined
by the following loop, which should always be used as a source of
symmetry information in preference to the above space-group names.
They are only intended as comments.
;

loop_
_space_group_symop_operation_xyz
'x, y, z'
'-x, y+1/2, -z+1/2'
'-x, -y, -z'
'x, -y-1/2, z-1/2'

_cell_length_a                   17.5275(4)
_cell_length_b                   7.06271(17)
_cell_length_c                   17.9398(4)
_cell_angle_alpha                90
_cell_angle_beta                 96.314(2)
_cell_angle_gamma                90
_cell_volume                     2207.33(9)
_cell_formula_units_Z            8
_cell_measurement_temperature    100(2)
_cell_measurement_reflns_used    39118
_cell_measurement_theta_min      2.2710
_cell_measurement_theta_max      38.5740

_exptl_crystal_description       irregular
_exptl_crystal_colour            colourless
_exptl_crystal_density_meas      ?
_exptl_crystal_density_method    ?
_exptl_crystal_density_diffrn    2.411
_exptl_crystal_F_000             1488
_exptl_transmission_factor_min   ?
_exptl_transmission_factor_max   ?
_exptl_crystal_size_max          0.100
_exptl_crystal_size_mid          0.090
_exptl_crystal_size_min          0.040
_exptl_absorpt_coefficient_mu    13.548
_shelx_estimated_absorpt_T_min   0.344
_shelx_estimated_absorpt_T_max   0.613
loop_
_exptl_crystal_face_index_h
_exptl_crystal_face_index_k
_exptl_crystal_face_index_l
_exptl_crystal_face_perp_dist
9 -2 -24 0.0323
11 -9 -7 0.0466
-20 0 16 0.0418
-16 -4 17 0.0341
18 -6 -10 0.0409
20 0 -16 0.0371
24 0 -10 0.0437
-14 -2 -19 0.0401
0 0 -1 0.0233
0 0 1 0.0196
2 -6 20 0.0243
-3 10 6 0.0429
-1 4 -23 0.0365
2 0 1 0.0353
1 -1 1 0.0328
-1 -2 0 0.0468
-11 -2 23 0.0205
-24 -3 3 0.0375
loop_
_exptl_oxdiff_crystal_face_indexfrac_h
_exptl_oxdiff_crystal_face_indexfrac_k
_exptl_oxdiff_crystal_face_indexfrac_l
_exptl_oxdiff_crystal_face_x
_exptl_oxdiff_crystal_face_y
_exptl_oxdiff_crystal_face_z
8.6385 -1.9674 -23.9987 0.3826 -0.9239 0.0090
10.7742 -8.6994 -6.6517 0.3531 -0.4119 0.8401
-20.4939 0.4753 16.2993 -0.8526 0.5226 -0.0089
-16.3359 -4.3997 17.0841 -0.7408 0.4548 0.4944
18.2821 -5.9554 -9.8038 0.6897 -0.4219 0.5885
20.4939 -0.4753 -16.2993 0.8526 -0.5226 0.0089
23.6699 0.3672 -9.8094 0.9723 -0.2335 0.0089
-13.7488 -1.6557 -18.9151 -0.5197 -0.8480 -0.1037
-0.0002 -0.0008 -0.9999 0.0024 -0.0385 -0.0096
0.0002 0.0008 0.9999 -0.0024 0.0385 0.0096
1.6074 -6.0686 19.6874 -0.0492 0.6157 0.7865
-3.0739 9.5770 6.4882 -0.0361 0.4714 -0.8812
-0.9860 4.2088 -22.6537 0.0614 -0.7728 -0.6317
1.9980 0.0004 0.9987 0.0773 0.0499 0.0214
0.9961 -0.9991 1.0031 0.0266 0.0194 0.1121
-1.0049 -1.9993 0.0083 -0.0615 -0.0553 0.1874
-11.2264 -2.1383 23.0013 -0.5273 0.7682 0.3631
-23.8344 -2.6108 3.2139 -0.9867 -0.0774 0.1432
_exptl_absorpt_correction_T_min  0.413
_exptl_absorpt_correction_T_max  0.794
_exptl_absorpt_correction_type   gaussian
_exptl_absorpt_process_details   
;
CrysAlisPro 1.171.42.64a (Rigaku Oxford Diffraction, 2022)
Numerical absorption correction based on gaussian integration over
a multifaceted crystal model
Empirical absorption correction using spherical harmonics,
implemented in SCALE3 ABSPACK scaling algorithm.
;
_oxdiff_exptl_absorpt_empirical_full_min 0.893
_oxdiff_exptl_absorpt_empirical_full_max 1.126
_oxdiff_exptl_absorpt_empirical_details 
;
Empirical correction (ABSPACK) includes:
- Absorption correction using spherical harmonics
- Frame scaling
- Detector area scaling
;
_diffrn_ambient_temperature      100(2)
_diffrn_ambient_environment      N~2~
_diffrn_source                   'micro-focus sealed X-ray tube'
_diffrn_source_type              'PhotonJet (Mo) X-ray Source'
_diffrn_radiation_probe          x-ray
_diffrn_radiation_type           'Mo K\a'
_diffrn_radiation_wavelength     0.71073
_diffrn_radiation_monochromator  mirror
_diffrn_measurement_device       'four-circle diffractometer'
_diffrn_measurement_device_type  
'XtaLAB Synergy, Single source at offset/far, HyPix'
_diffrn_detector                 'Hybrid Pixel Array Detector'
_diffrn_detector_type            HyPix
_diffrn_detector_area_resol_mean 10.0000
_diffrn_measurement_method       '\w scans'
_diffrn_reflns_number            114486
_diffrn_reflns_av_unetI/netI     0.0260
_diffrn_reflns_av_R_equivalents  0.0404
_diffrn_reflns_limit_h_min       -30
_diffrn_reflns_limit_h_max       30
_diffrn_reflns_limit_k_min       -11
_diffrn_reflns_limit_k_max       12
_diffrn_reflns_limit_l_min       -30
_diffrn_reflns_limit_l_max       30
_diffrn_reflns_theta_min         2.284
_diffrn_reflns_theta_max         38.264
_diffrn_reflns_theta_full        25.242
_diffrn_measured_fraction_theta_max 0.959
_diffrn_measured_fraction_theta_full 1.000
_diffrn_reflns_Laue_measured_fraction_max 0.959
_diffrn_reflns_Laue_measured_fraction_full 1.000
_diffrn_reflns_point_group_measured_fraction_max 0.959
_diffrn_reflns_point_group_measured_fraction_full 1.000
_reflns_number_total             11729
_reflns_number_gt                9559
_reflns_threshold_expression     'I > 2\s(I)'
_reflns_Friedel_coverage         0.000
_reflns_Friedel_fraction_max     .
_reflns_Friedel_fraction_full    .

_reflns_special_details          
;
 Reflections were merged by SHELXL according to the crystal
 class for the calculation of statistics and refinement.
 
 _reflns_Friedel_fraction is defined as the number of unique
 Friedel pairs measured divided by the number that would be
 possible theoretically, ignoring centric projections and
 systematic absences.
;

_computing_data_collection       'CrysAlisPro 1.171.42.64a (Rigaku OD, 2022)'
_computing_cell_refinement       'CrysAlisPro 1.171.42.64a (Rigaku OD, 2022)'
_computing_data_reduction        'CrysAlisPro 1.171.42.64a (Rigaku OD, 2022)'

_computing_structure_solution    
'SHELXT 2018/2 (G. M. Sheldrick, Acta Cryst., 2015, A71, 3-8)'
_computing_structure_refinement  
'SHELXL-2018/3 (G. M. Sheldrick, Acta Cryst., 2015, C71, 3-8)'
_computing_molecular_graphics    ?
_computing_publication_material  
'OLEX2 v1.3 (O. V. Dolomanov et al., J. Appl. Cryst., 2009, 42, 339-341)'

_refine_special_details          
;
 All H atoms were placed in idealised positions and refined using a riding
 model, with a common U restrained to be 1.2 (1.5 for methyl groups) times
 the equivalent isotropic displacement parameter of the parent atom.
 Ordered methyl groups were treated as rigid bodies and allowed to
 rotate around the E-CH3 bond.

 Refinement of F^2^ against ALL reflections.  The weighted R-factor wR and
 goodness of fit S are based on F^2^, conventional R-factors R are based
 on F, with F set to zero for negative F^2^. The threshold expression of
 F^2^ > 2sigma(F^2^) is used only for calculating R-factors(gt) etc. and is
 not relevant to the choice of reflections for refinement.  R-factors based
 on F^2^ are statistically about twice as large as those based on F, and R-
 factors based on ALL data will be even larger.
;
_refine_ls_structure_factor_coef Fsqd
_refine_ls_matrix_type           full
_refine_ls_weighting_scheme      calc
_refine_ls_weighting_details     
'w=1/[\s^2^(Fo^2^)+(0.0156P)^2^+2.6447P] where P=(Fo^2^+2Fc^2^)/3'
_atom_sites_solution_primary     iterative
_atom_sites_solution_secondary   difmap
_atom_sites_solution_hydrogens   geom
_refine_ls_hydrogen_treatment    constr
_refine_ls_extinction_method     none
_refine_ls_extinction_coef       .
_refine_ls_number_reflns         11729
_refine_ls_number_parameters     259
_refine_ls_number_restraints     0
_refine_ls_R_factor_all          0.0405
_refine_ls_R_factor_gt           0.0262
_refine_ls_wR_factor_ref         0.0460
_refine_ls_wR_factor_gt          0.0435
_refine_ls_goodness_of_fit_ref   1.022
_refine_ls_restrained_S_all      1.022
_refine_ls_shift/su_max          0.005
_refine_ls_shift/su_mean         0.000

loop_
_atom_site_label
_atom_site_type_symbol
_atom_site_fract_x
_atom_site_fract_y
_atom_site_fract_z
_atom_site_U_iso_or_equiv
_atom_site_adp_type
_atom_site_occupancy
_atom_site_site_symmetry_order
_atom_site_calc_flag
_atom_site_refinement_flags_posn
_atom_site_refinement_flags_adp
_atom_site_refinement_flags_occupancy
_atom_site_disorder_assembly
_atom_site_disorder_group
Au1 Au 0.26272(2) 0.15869(2) 0.48331(2) 0.01499(2) Uani 1 1 d . . . . .
Cl1 Cl 0.36861(3) 0.14830(8) 0.41942(3) 0.02042(10) Uani 1 1 d . . . . .
O1 O 0.09886(10) 0.0713(2) 0.75363(9) 0.0230(3) Uani 1 1 d . . . . .
O2 O -0.01790(9) 0.1025(2) 0.68839(9) 0.0192(3) Uani 1 1 d . . . . .
N1 N 0.09770(10) 0.2118(2) 0.50589(10) 0.0144(3) Uani 1 1 d . . . . .
N2 N 0.16274(10) 0.1195(2) 0.60839(10) 0.0149(3) Uani 1 1 d . . . . .
C1 C 0.16909(12) 0.1662(3) 0.53609(11) 0.0152(3) Uani 1 1 d . . . . .
C2 C 0.04622(12) 0.1938(3) 0.55738(11) 0.0157(3) Uani 1 1 d . . . . .
H2 H -0.007342 0.218389 0.549356 0.019 Uiso 1 1 calc R U . . .
C3 C 0.08647(11) 0.1338(3) 0.62256(11) 0.0144(3) Uani 1 1 d . . . . .
C4 C 0.07872(13) 0.2808(3) 0.42940(12) 0.0189(4) Uani 1 1 d . . . . .
H4A H 0.106711 0.398584 0.422699 0.028 Uiso 1 1 calc R U . . .
H4B H 0.023395 0.304603 0.420277 0.028 Uiso 1 1 calc R U . . .
H4C H 0.093301 0.185487 0.393874 0.028 Uiso 1 1 calc R U . . .
C5 C 0.22541(13) 0.0463(3) 0.66077(13) 0.0208(4) Uani 1 1 d . . . . .
H5A H 0.273342 0.050671 0.637387 0.031 Uiso 1 1 calc R U . . .
H5B H 0.214327 -0.084817 0.673802 0.031 Uiso 1 1 calc R U . . .
H5C H 0.230634 0.124046 0.706304 0.031 Uiso 1 1 calc R U . . .
C6 C 0.05902(13) 0.0986(3) 0.69548(12) 0.0167(4) Uani 1 1 d . . . . .
C7 C -0.05335(13) 0.0839(3) 0.75754(13) 0.0203(4) Uani 1 1 d . . . . .
H7A H -0.042515 0.197397 0.789350 0.024 Uiso 1 1 calc R U . . .
H7B H -0.032799 -0.028595 0.785914 0.024 Uiso 1 1 calc R U . . .
C8 C -0.13865(15) 0.0632(4) 0.73632(15) 0.0288(5) Uani 1 1 d . . . . .
H8A H -0.148983 -0.055606 0.708802 0.043 Uiso 1 1 calc R U . . .
H8B H -0.157507 0.169847 0.704554 0.043 Uiso 1 1 calc R U . . .
H8C H -0.164875 0.061731 0.781831 0.043 Uiso 1 1 calc R U . . .
Au1A Au 0.24306(2) 0.67522(2) 0.50943(2) 0.01526(2) Uani 1 1 d . . . . .
Cl1A Cl 0.12758(3) 0.66630(8) 0.55824(3) 0.02030(9) Uani 1 1 d . . . . .
O1A O 0.43082(11) 0.6068(3) 0.25709(9) 0.0267(4) Uani 1 1 d . . . . .
O2A O 0.54380(10) 0.6215(3) 0.33069(9) 0.0239(3) Uani 1 1 d . . . . .
N1A N 0.41268(10) 0.7251(2) 0.50328(10) 0.0148(3) Uani 1 1 d . . . . .
N2A N 0.35580(10) 0.6350(2) 0.39646(10) 0.0157(3) Uani 1 1 d . . . . .
C1A C 0.34298(12) 0.6794(3) 0.46730(11) 0.0146(3) Uani 1 1 d . . . . .
C2A C 0.46869(12) 0.7087(3) 0.45615(12) 0.0162(4) Uani 1 1 d . . . . .
H2A H 0.521904 0.733011 0.468326 0.019 Uiso 1 1 calc R U . . .
C3A C 0.43364(12) 0.6509(3) 0.38863(12) 0.0170(4) Uani 1 1 d . . . . .
C4A C 0.42480(13) 0.8014(3) 0.57911(12) 0.0193(4) Uani 1 1 d . . . . .
H4AA H 0.413940 0.937564 0.577845 0.029 Uiso 1 1 calc R U . . .
H4AB H 0.478210 0.780280 0.599854 0.029 Uiso 1 1 calc R U . . .
H4AC H 0.390418 0.737752 0.610643 0.029 Uiso 1 1 calc R U . . .
C5A C 0.29613(13) 0.5728(3) 0.33888(12) 0.0210(4) Uani 1 1 d . . . . .
H5AA H 0.309774 0.448628 0.319872 0.032 Uiso 1 1 calc R U . . .
H5AB H 0.291201 0.664501 0.297637 0.032 Uiso 1 1 calc R U . . .
H5AC H 0.247214 0.563345 0.360343 0.032 Uiso 1 1 calc R U . . .
C6A C 0.46705(13) 0.6239(3) 0.31799(13) 0.0193(4) Uani 1 1 d . . . . .
C7A C 0.58543(15) 0.6156(4) 0.26471(14) 0.0293(5) Uani 1 1 d . . . . .
H7AA H 0.590598 0.745005 0.244667 0.035 Uiso 1 1 calc R U . . .
H7AB H 0.557166 0.537026 0.225133 0.035 Uiso 1 1 calc R U . . .
C8A C 0.66322(14) 0.5325(4) 0.28727(15) 0.0271(5) Uani 1 1 d . . . . .
H8AA H 0.687057 0.596975 0.332297 0.041 Uiso 1 1 calc R U . . .
H8AB H 0.695412 0.548911 0.246397 0.041 Uiso 1 1 calc R U . . .
H8AC H 0.658052 0.397250 0.297849 0.041 Uiso 1 1 calc R U . . .

loop_
_atom_site_aniso_label
_atom_site_aniso_U_11
_atom_site_aniso_U_22
_atom_site_aniso_U_33
_atom_site_aniso_U_23
_atom_site_aniso_U_13
_atom_site_aniso_U_12
Au1 0.01354(3) 0.01596(3) 0.01543(3) 0.00114(3) 0.00148(2) -0.00003(3)
Cl1 0.0170(2) 0.0214(2) 0.0237(2) 0.00434(19) 0.00585(18) 0.00128(18)
O1 0.0250(8) 0.0270(9) 0.0169(7) 0.0025(6) 0.0014(6) -0.0019(6)
O2 0.0197(7) 0.0221(7) 0.0162(7) 0.0000(6) 0.0045(6) -0.0020(6)
N1 0.0156(7) 0.0152(7) 0.0121(7) -0.0011(6) 0.0005(6) 0.0005(6)
N2 0.0169(7) 0.0140(7) 0.0135(7) 0.0008(6) 0.0004(6) -0.0009(6)
C1 0.0167(8) 0.0144(9) 0.0142(8) -0.0003(7) 0.0006(7) -0.0004(7)
C2 0.0169(8) 0.0156(9) 0.0147(8) -0.0011(7) 0.0024(7) 0.0003(7)
C3 0.0168(8) 0.0120(8) 0.0146(8) -0.0013(6) 0.0032(7) -0.0001(6)
C4 0.0200(9) 0.0234(10) 0.0132(8) 0.0008(7) 0.0007(7) 0.0004(8)
C5 0.0188(9) 0.0243(11) 0.0183(9) 0.0026(8) -0.0026(8) 0.0020(8)
C6 0.0229(10) 0.0115(8) 0.0161(9) -0.0015(7) 0.0037(8) -0.0015(7)
C7 0.0259(11) 0.0177(10) 0.0186(10) -0.0002(7) 0.0092(8) -0.0009(8)
C8 0.0233(11) 0.0376(14) 0.0269(12) -0.0019(10) 0.0091(10) 0.0002(10)
Au1A 0.01389(3) 0.01558(3) 0.01631(3) -0.00033(3) 0.00165(2) -0.00067(3)
Cl1A 0.0158(2) 0.0211(2) 0.0245(2) -0.00360(19) 0.00437(18) -0.00249(18)
O1A 0.0311(9) 0.0328(9) 0.0165(7) 0.0004(7) 0.0042(7) 0.0049(8)
O2A 0.0240(8) 0.0297(9) 0.0193(7) 0.0022(7) 0.0089(6) 0.0051(7)
N1A 0.0161(7) 0.0152(7) 0.0131(7) 0.0005(6) 0.0017(6) -0.0003(6)
N2A 0.0168(7) 0.0136(7) 0.0165(7) 0.0002(6) 0.0011(6) 0.0008(6)
C1A 0.0166(8) 0.0121(8) 0.0150(8) 0.0018(7) 0.0016(7) 0.0001(7)
C2A 0.0170(8) 0.0161(9) 0.0160(8) 0.0026(7) 0.0036(7) 0.0011(7)
C3A 0.0207(9) 0.0144(9) 0.0165(8) 0.0019(7) 0.0045(7) 0.0028(7)
C4A 0.0196(9) 0.0233(10) 0.0149(8) -0.0012(7) 0.0024(7) -0.0021(8)
C5A 0.0215(10) 0.0239(11) 0.0162(9) 0.0000(8) -0.0043(8) -0.0008(8)
C6A 0.0260(10) 0.0140(9) 0.0195(9) 0.0032(7) 0.0091(8) 0.0038(8)
C7A 0.0326(13) 0.0336(13) 0.0246(11) 0.0076(10) 0.0159(10) 0.0102(11)
C8A 0.0261(11) 0.0265(12) 0.0307(12) 0.0006(9) 0.0118(10) -0.0003(9)

_geom_special_details            
;
 All esds (except the esd in the dihedral angle between two l.s. planes)
 are estimated using the full covariance matrix.  The cell esds are taken
 into account individually in the estimation of esds in distances, angles
 and torsion angles; correlations between esds in cell parameters are only
 used when they are defined by crystal symmetry.  An approximate (isotropic)
 treatment of cell esds is used for estimating esds involving l.s. planes.
;

loop_
_geom_bond_atom_site_label_1
_geom_bond_atom_site_label_2
_geom_bond_distance
_geom_bond_site_symmetry_2
_geom_bond_publ_flag
Au1 C1 1.984(2) . ?
Au1 Cl1 2.2873(5) . ?
O1 C6 1.205(3) . ?
O2 C6 1.341(3) . ?
O2 C7 1.453(3) . ?
N1 C1 1.347(3) . ?
N1 C2 1.366(3) . ?
N1 C4 1.460(3) . ?
N2 C1 1.355(3) . ?
N2 C3 1.392(3) . ?
N2 C5 1.459(3) . ?
C2 C3 1.365(3) . ?
C3 C6 1.464(3) . ?
C7 C8 1.509(3) . ?
Au1A C1A 1.982(2) . ?
Au1A Cl1A 2.2930(5) . ?
O1A C6A 1.208(3) . ?
O2A C6A 1.340(3) . ?
O2A C7A 1.458(3) . ?
N1A C1A 1.356(3) . ?
N1A C2A 1.369(3) . ?
N1A C4A 1.457(3) . ?
N2A C1A 1.352(3) . ?
N2A C3A 1.391(3) . ?
N2A C5A 1.455(3) . ?
C2A C3A 1.359(3) . ?
C3A C6A 1.466(3) . ?
C7A C8A 1.499(4) . ?

loop_
_geom_angle_atom_site_label_1
_geom_angle_atom_site_label_2
_geom_angle_atom_site_label_3
_geom_angle
_geom_angle_site_symmetry_1
_geom_angle_site_symmetry_3
_geom_angle_publ_flag
C1 Au1 Cl1 178.42(6) . . ?
C6 O2 C7 115.91(17) . . ?
C1 N1 C2 111.04(17) . . ?
C1 N1 C4 124.31(17) . . ?
C2 N1 C4 124.57(18) . . ?
C1 N2 C3 109.81(17) . . ?
C1 N2 C5 124.58(18) . . ?
C3 N2 C5 125.32(17) . . ?
N1 C1 N2 105.84(17) . . ?
N1 C1 Au1 126.52(15) . . ?
N2 C1 Au1 127.58(15) . . ?
C3 C2 N1 106.89(18) . . ?
C2 C3 N2 106.40(17) . . ?
C2 C3 C6 128.94(19) . . ?
N2 C3 C6 124.59(19) . . ?
O1 C6 O2 124.5(2) . . ?
O1 C6 C3 125.8(2) . . ?
O2 C6 C3 109.73(18) . . ?
O2 C7 C8 107.35(19) . . ?
C1A Au1A Cl1A 179.28(6) . . ?
C6A O2A C7A 116.44(19) . . ?
C1A N1A C2A 110.82(17) . . ?
C1A N1A C4A 124.30(17) . . ?
C2A N1A C4A 124.54(18) . . ?
C1A N2A C3A 110.02(18) . . ?
C1A N2A C5A 123.84(18) . . ?
C3A N2A C5A 126.10(18) . . ?
N2A C1A N1A 105.57(17) . . ?
N2A C1A Au1A 126.88(16) . . ?
N1A C1A Au1A 127.54(15) . . ?
C3A C2A N1A 106.93(19) . . ?
C2A C3A N2A 106.65(18) . . ?
C2A C3A C6A 128.7(2) . . ?
N2A C3A C6A 124.5(2) . . ?
O1A C6A O2A 124.8(2) . . ?
O1A C6A C3A 125.1(2) . . ?
O2A C6A C3A 110.1(2) . . ?
O2A C7A C8A 108.3(2) . . ?

loop_
_geom_torsion_atom_site_label_1
_geom_torsion_atom_site_label_2
_geom_torsion_atom_site_label_3
_geom_torsion_atom_site_label_4
_geom_torsion
_geom_torsion_site_symmetry_1
_geom_torsion_site_symmetry_2
_geom_torsion_site_symmetry_3
_geom_torsion_site_symmetry_4
_geom_torsion_publ_flag
C2 N1 C1 N2 -0.4(2) . . . . ?
C4 N1 C1 N2 176.63(18) . . . . ?
C2 N1 C1 Au1 177.15(15) . . . . ?
C4 N1 C1 Au1 -5.8(3) . . . . ?
C3 N2 C1 N1 0.9(2) . . . . ?
C5 N2 C1 N1 174.99(19) . . . . ?
C3 N2 C1 Au1 -176.61(15) . . . . ?
C5 N2 C1 Au1 -2.5(3) . . . . ?
C1 N1 C2 C3 -0.3(2) . . . . ?
C4 N1 C2 C3 -177.27(19) . . . . ?
N1 C2 C3 N2 0.8(2) . . . . ?
N1 C2 C3 C6 177.8(2) . . . . ?
C1 N2 C3 C2 -1.1(2) . . . . ?
C5 N2 C3 C2 -175.11(19) . . . . ?
C1 N2 C3 C6 -178.27(19) . . . . ?
C5 N2 C3 C6 7.7(3) . . . . ?
C7 O2 C6 O1 4.0(3) . . . . ?
C7 O2 C6 C3 -175.54(17) . . . . ?
C2 C3 C6 O1 -168.9(2) . . . . ?
N2 C3 C6 O1 7.6(3) . . . . ?
C2 C3 C6 O2 10.6(3) . . . . ?
N2 C3 C6 O2 -172.81(18) . . . . ?
C6 O2 C7 C8 -171.91(19) . . . . ?
C3A N2A C1A N1A 0.7(2) . . . . ?
C5A N2A C1A N1A 178.46(18) . . . . ?
C3A N2A C1A Au1A -178.68(14) . . . . ?
C5A N2A C1A Au1A -0.9(3) . . . . ?
C2A N1A C1A N2A -0.4(2) . . . . ?
C4A N1A C1A N2A 173.27(18) . . . . ?
C2A N1A C1A Au1A 178.97(15) . . . . ?
C4A N1A C1A Au1A -7.4(3) . . . . ?
C1A N1A C2A C3A -0.1(2) . . . . ?
C4A N1A C2A C3A -173.69(19) . . . . ?
N1A C2A C3A N2A 0.5(2) . . . . ?
N1A C2A C3A C6A 175.8(2) . . . . ?
C1A N2A C3A C2A -0.7(2) . . . . ?
C5A N2A C3A C2A -178.45(19) . . . . ?
C1A N2A C3A C6A -176.27(19) . . . . ?
C5A N2A C3A C6A 6.0(3) . . . . ?
C7A O2A C6A O1A 6.0(3) . . . . ?
C7A O2A C6A C3A -173.75(19) . . . . ?
C2A C3A C6A O1A -165.3(2) . . . . ?
N2A C3A C6A O1A 9.2(4) . . . . ?
C2A C3A C6A O2A 14.4(3) . . . . ?
N2A C3A C6A O2A -171.06(19) . . . . ?
C6A O2A C7A C8A -156.2(2) . . . . ?

_refine_diff_density_max         1.755
_refine_diff_density_min         -1.499
_refine_diff_density_rms         0.172

_shelx_res_file                  
;
TITL sm24db in P2(1)/c
    sm24db.res
    created by SHELXL-2018/3 at 18:02:49 on 13-Oct-2022
REM P2(1)/c (#14 in standard setting)
CELL 0.71073 17.5275 7.06271 17.9398 90 96.314 90
ZERR 8 0.0004 0.00017 0.0004 0 0.002 0
LATT 1
SYMM -X,0.5+Y,0.5-Z
SFAC C H Au Cl N O
UNIT 64 96 8 8 16 16

L.S. 10 0 0
PLAN  5
SIZE 0.04 0.09 0.1
TEMP -173
CONF
list 4
fmap 2 53
acta
REM <olex2.extras>
REM <HklSrc "%./sm24db.hkl">
REM </olex2.extras>

WGHT    0.015600    2.644700
FVAR       0.29697
AU1   3    0.262721    0.158690    0.483312    11.00000    0.01354    0.01596 =
         0.01543    0.00114    0.00148   -0.00003
CL1   4    0.368612    0.148304    0.419420    11.00000    0.01697    0.02140 =
         0.02368    0.00434    0.00585    0.00128
O1    6    0.098863    0.071330    0.753633    11.00000    0.02496    0.02702 =
         0.01690    0.00253    0.00141   -0.00191
O2    6   -0.017904    0.102532    0.688390    11.00000    0.01968    0.02214 =
         0.01623   -0.00001    0.00451   -0.00199
N1    5    0.097695    0.211796    0.505885    11.00000    0.01559    0.01519 =
         0.01211   -0.00111    0.00053    0.00050
N2    5    0.162739    0.119471    0.608387    11.00000    0.01688    0.01398 =
         0.01351    0.00077    0.00043   -0.00086
C1    1    0.169086    0.166169    0.536094    11.00000    0.01673    0.01439 =
         0.01419   -0.00028    0.00062   -0.00044
C2    1    0.046220    0.193807    0.557380    11.00000    0.01685    0.01563 =
         0.01467   -0.00105    0.00240    0.00029
AFIX  43
H2    2   -0.007342    0.218389    0.549356    11.00000   -1.20000
AFIX   0
C3    1    0.086469    0.133762    0.622562    11.00000    0.01683    0.01195 =
         0.01460   -0.00126    0.00318   -0.00006
C4    1    0.078717    0.280784    0.429401    11.00000    0.01998    0.02335 =
         0.01323    0.00078    0.00066    0.00040
AFIX 137
H4A   2    0.106711    0.398584    0.422699    11.00000   -1.50000
H4B   2    0.023395    0.304603    0.420277    11.00000   -1.50000
H4C   2    0.093301    0.185487    0.393874    11.00000   -1.50000
AFIX   0
C5    1    0.225406    0.046339    0.660771    11.00000    0.01884    0.02427 =
         0.01829    0.00261   -0.00263    0.00196
AFIX 137
H5A   2    0.273342    0.050671    0.637387    11.00000   -1.50000
H5B   2    0.214327   -0.084817    0.673802    11.00000   -1.50000
H5C   2    0.230634    0.124046    0.706304    11.00000   -1.50000
AFIX   0
C6    1    0.059021    0.098627    0.695484    11.00000    0.02293    0.01147 =
         0.01605   -0.00151    0.00369   -0.00154
C7    1   -0.053348    0.083929    0.757539    11.00000    0.02592    0.01770 =
         0.01863   -0.00017    0.00916   -0.00091
AFIX  23
H7A   2   -0.042515    0.197397    0.789350    11.00000   -1.20000
H7B   2   -0.032799   -0.028595    0.785914    11.00000   -1.20000
AFIX   0
C8    1   -0.138654    0.063155    0.736322    11.00000    0.02328    0.03763 =
         0.02693   -0.00191    0.00909    0.00019
AFIX 137
H8A   2   -0.148983   -0.055606    0.708802    11.00000   -1.50000
H8B   2   -0.157507    0.169847    0.704554    11.00000   -1.50000
H8C   2   -0.164875    0.061731    0.781831    11.00000   -1.50000
AFIX   0

AU1A  3    0.243057    0.675221    0.509426    11.00000    0.01389    0.01558 =
         0.01631   -0.00033    0.00165   -0.00067
CL1A  4    0.127576    0.666297    0.558238    11.00000    0.01584    0.02108 =
         0.02447   -0.00360    0.00437   -0.00249
O1A   6    0.430819    0.606846    0.257089    11.00000    0.03108    0.03278 =
         0.01653    0.00043    0.00419    0.00493
O2A   6    0.543796    0.621470    0.330689    11.00000    0.02403    0.02967 =
         0.01934    0.00222    0.00890    0.00512
N1A   5    0.412676    0.725091    0.503280    11.00000    0.01608    0.01519 =
         0.01311    0.00050    0.00168   -0.00031
N2A   5    0.355801    0.634974    0.396457    11.00000    0.01677    0.01356 =
         0.01653    0.00015    0.00109    0.00082
C1A   1    0.342977    0.679427    0.467301    11.00000    0.01663    0.01213 =
         0.01504    0.00183    0.00163    0.00007
C2A   1    0.468686    0.708680    0.456151    11.00000    0.01705    0.01607 =
         0.01596    0.00255    0.00365    0.00107
AFIX  43
H2A   2    0.521904    0.733011    0.468326    11.00000   -1.20000
AFIX   0
C3A   1    0.433636    0.650940    0.388628    11.00000    0.02070    0.01440 =
         0.01651    0.00195    0.00447    0.00281
C4A   1    0.424803    0.801419    0.579112    11.00000    0.01964    0.02334 =
         0.01489   -0.00124    0.00240   -0.00214
AFIX 137
H4AA  2    0.413940    0.937564    0.577845    11.00000   -1.50000
H4AB  2    0.478210    0.780280    0.599854    11.00000   -1.50000
H4AC  2    0.390418    0.737752    0.610643    11.00000   -1.50000
AFIX   0
C5A   1    0.296130    0.572789    0.338880    11.00000    0.02155    0.02385 =
         0.01624    0.00005   -0.00434   -0.00082
AFIX 137
H5AA  2    0.309774    0.448628    0.319872    11.00000   -1.50000
H5AB  2    0.291201    0.664501    0.297637    11.00000   -1.50000
H5AC  2    0.247214    0.563345    0.360343    11.00000   -1.50000
AFIX   0
C6A   1    0.467049    0.623875    0.317986    11.00000    0.02600    0.01397 =
         0.01953    0.00316    0.00914    0.00377
C7A   1    0.585426    0.615595    0.264713    11.00000    0.03264    0.03362 =
         0.02460    0.00756    0.01594    0.01024
AFIX  23
H7AA  2    0.590598    0.745005    0.244667    11.00000   -1.20000
H7AB  2    0.557166    0.537026    0.225133    11.00000   -1.20000
AFIX   0
C8A   1    0.663217    0.532493    0.287265    11.00000    0.02607    0.02653 =
         0.03067    0.00061    0.01178   -0.00034
AFIX 137
H8AA  2    0.687057    0.596975    0.332297    11.00000   -1.50000
H8AB  2    0.695412    0.548911    0.246397    11.00000   -1.50000
H8AC  2    0.658052    0.397250    0.297849    11.00000   -1.50000
AFIX   0
HKLF 4


REM  sm24db in P2(1)/c
REM wR2 = 0.0460, GooF = S = 1.022, Restrained GooF = 1.022 for all data
REM R1 = 0.0262 for 9559 Fo > 4sig(Fo) and 0.0405 for all 11729 data
REM 259 parameters refined using 0 restraints

END

WGHT      0.0156      2.6451

REM Highest difference peak  1.755,  deepest hole -1.499,  1-sigma level  0.172
Q1    1   0.2202  0.6938  0.5331  11.00000  0.05    1.76
Q2    1   0.2603  0.1868  0.5180  11.00000  0.05    1.70
Q3    1   0.2171  0.6178  0.5175  11.00000  0.05    1.51
Q4    1   0.2410  0.2213  0.4969  11.00000  0.05    1.38
Q5    1   0.2544  0.6343  0.5354  11.00000  0.05    1.32
;
_shelx_res_checksum              13258
####################################################################### 
# 
# This file contains crystal structure data downloaded from the 
# Cambridge Structural Database (CSD) hosted by the Cambridge 
# Crystallographic Data Centre (CCDC).
# 
# Full information about CCDC data access policies and citation 
# guidelines are available at http://www.ccdc.cam.ac.uk/access/V1 
# 
# Audit and citation data items may have been added by the CCDC. 
# Please retain this information to preserve the provenance of 
# this file and to allow appropriate attribution of the data. 
# 
#######################################################################

data_sm36db
_database_code_depnum_ccdc_archive 'CCDC 2355444'
loop_
_audit_author_name
_audit_author_address
'Dirk Bockfeld'
;TU Braunschweig
Germany
;
_audit_update_record             
;
2024-05-14 deposited with the CCDC.	2024-07-30 downloaded from the CCDC.
;

_audit_creation_method           SHELXL-2018/3
_shelx_SHELXL_version_number     2018/3
_chemical_name_systematic        ?
_chemical_name_common            ?
_chemical_melting_point          ?
_chemical_formula_moiety         'C14 H20 Au Cl2 N4 O4, C F3 O3 S'
_chemical_formula_sum            'C15 H20 Au Cl2 F3 N4 O7 S'
_chemical_formula_weight         725.28

loop_
_atom_type_symbol
_atom_type_description
_atom_type_scat_dispersion_real
_atom_type_scat_dispersion_imag
_atom_type_scat_source
C C 0.0033 0.0016 'International Tables Vol C Tables 4.2.6.8 and 6.1.1.4'
H H 0.0000 0.0000 'International Tables Vol C Tables 4.2.6.8 and 6.1.1.4'
Au Au -2.0133 8.8022 'International Tables Vol C Tables 4.2.6.8 and 6.1.1.4'
Cl Cl 0.1484 0.1585 'International Tables Vol C Tables 4.2.6.8 and 6.1.1.4'
F F 0.0171 0.0103 'International Tables Vol C Tables 4.2.6.8 and 6.1.1.4'
N N 0.0061 0.0033 'International Tables Vol C Tables 4.2.6.8 and 6.1.1.4'
O O 0.0106 0.0060 'International Tables Vol C Tables 4.2.6.8 and 6.1.1.4'
S S 0.1246 0.1234 'International Tables Vol C Tables 4.2.6.8 and 6.1.1.4'

_space_group_crystal_system      triclinic
_space_group_IT_number           2
_space_group_name_H-M_alt        'P -1'
_space_group_name_Hall           '-P 1'

_shelx_space_group_comment       
;
The symmetry employed for this shelxl refinement is uniquely defined
by the following loop, which should always be used as a source of
symmetry information in preference to the above space-group names.
They are only intended as comments.
;

loop_
_space_group_symop_operation_xyz
'x, y, z'
'-x, -y, -z'

_cell_length_a                   9.84290(10)
_cell_length_b                   10.46050(10)
_cell_length_c                   12.6806(2)
_cell_angle_alpha                82.8460(10)
_cell_angle_beta                 85.0970(10)
_cell_angle_gamma                65.3480(10)
_cell_volume                     1176.57(3)
_cell_formula_units_Z            2
_cell_measurement_temperature    100(2)
_cell_measurement_reflns_used    52328
_cell_measurement_theta_min      2.2730
_cell_measurement_theta_max      34.3150

_exptl_crystal_description       block
_exptl_crystal_colour            colourless
_exptl_crystal_density_meas      ?
_exptl_crystal_density_method    ?
_exptl_crystal_density_diffrn    2.047
_exptl_crystal_F_000             700
_exptl_transmission_factor_min   ?
_exptl_transmission_factor_max   ?
_exptl_crystal_size_max          0.200
_exptl_crystal_size_mid          0.080
_exptl_crystal_size_min          0.060
_exptl_absorpt_coefficient_mu    6.635
_shelx_estimated_absorpt_T_min   0.350
_shelx_estimated_absorpt_T_max   0.692
loop_
_exptl_crystal_face_index_h
_exptl_crystal_face_index_k
_exptl_crystal_face_index_l
_exptl_crystal_face_perp_dist
-4 -4 16 0.0314
-9 6 -1 0.0950
4 4 -16 0.0353
9 -6 0 0.1052
7 10 14 0.0412
11 12 -3 0.0346
0 -2 -18 0.0344
-11 -13 0 0.0242
-13 -5 3 0.0538
14 5 0 0.0689
loop_
_exptl_oxdiff_crystal_face_indexfrac_h
_exptl_oxdiff_crystal_face_indexfrac_k
_exptl_oxdiff_crystal_face_indexfrac_l
_exptl_oxdiff_crystal_face_x
_exptl_oxdiff_crystal_face_y
_exptl_oxdiff_crystal_face_z
-4.4160 -3.8249 15.8913 -0.0048 0.0207 0.9998
-8.7498 6.4368 -1.3945 0.1821 -0.9831 0.0209
3.9677 4.1456 -15.9412 0.0140 -0.0704 -0.9974
9.1030 -6.0775 -0.0018 -0.1810 0.9775 -0.1084
6.8867 9.8774 14.1134 -0.8878 -0.1641 0.4300
10.5828 12.3194 -3.2972 -0.7779 -0.1448 -0.6114
0.0291 -2.0000 -17.7826 0.4150 0.0759 -0.9067
-10.8418 -13.0412 -0.2939 0.8832 0.1641 0.4394
-13.4951 -5.0456 2.5733 0.6763 -0.5196 0.5222
13.7541 4.8396 -0.3118 -0.7250 0.5568 -0.4054
_exptl_absorpt_correction_T_min  0.272
_exptl_absorpt_correction_T_max  1.000
_exptl_absorpt_correction_type   gaussian
_exptl_absorpt_process_details   
;
CrysAlisPro 1.171.42.64a (Rigaku Oxford Diffraction, 2022)
Numerical absorption correction based on gaussian integration over
a multifaceted crystal model
Empirical absorption correction using spherical harmonics,
implemented in SCALE3 ABSPACK scaling algorithm.
;
_oxdiff_exptl_absorpt_empirical_full_min 0.683
_oxdiff_exptl_absorpt_empirical_full_max 1.668
_oxdiff_exptl_absorpt_empirical_details 
;
Empirical correction (ABSPACK) includes:
- Absorption correction using spherical harmonics
- Frame scaling
- Detector area scaling
;
_diffrn_ambient_temperature      100(2)
_diffrn_ambient_environment      N~2~
_diffrn_source                   'micro-focus sealed X-ray tube'
_diffrn_source_type              'PhotonJet (Mo) X-ray Source'
_diffrn_radiation_probe          x-ray
_diffrn_radiation_type           'Mo K\a'
_diffrn_radiation_wavelength     0.71073
_diffrn_radiation_monochromator  mirror
_diffrn_measurement_device       'four-circle diffractometer'
_diffrn_measurement_device_type  
'XtaLAB Synergy, Single source at offset/far, HyPix'
_diffrn_detector                 'Hybrid Pixel Array Detector'
_diffrn_detector_type            HyPix
_diffrn_detector_area_resol_mean 10.0000
_diffrn_measurement_method       '\w scans'
_diffrn_reflns_number            16519
_diffrn_reflns_av_unetI/netI     0.0304
_diffrn_reflns_av_R_equivalents  ?
_diffrn_reflns_limit_h_min       -14
_diffrn_reflns_limit_h_max       14
_diffrn_reflns_limit_k_min       -15
_diffrn_reflns_limit_k_max       15
_diffrn_reflns_limit_l_min       -19
_diffrn_reflns_limit_l_max       19
_diffrn_reflns_theta_min         2.153
_diffrn_reflns_theta_max         32.585
_diffrn_reflns_theta_full        25.242
_diffrn_measured_fraction_theta_max 0.984
_diffrn_measured_fraction_theta_full 0.999
_diffrn_reflns_Laue_measured_fraction_max 0.984
_diffrn_reflns_Laue_measured_fraction_full 0.999
_diffrn_reflns_point_group_measured_fraction_max 0.984
_diffrn_reflns_point_group_measured_fraction_full 0.999
_reflns_number_total             16519
_reflns_number_gt                12792
_reflns_threshold_expression     'I > 2\s(I)'
_reflns_Friedel_coverage         0.000
_reflns_Friedel_fraction_max     .
_reflns_Friedel_fraction_full    .

_reflns_special_details          
;
 _reflns_Friedel_fraction is defined as the number of unique
 Friedel pairs measured divided by the number that would be
 possible theoretically, ignoring centric projections and
 systematic absences. Completness statistics refer to single and
 composite reflections containing twin component 1 only.
;

_computing_data_collection       'CrysAlisPro 1.171.42.64a (Rigaku OD, 2022)'
_computing_cell_refinement       'CrysAlisPro 1.171.42.64a (Rigaku OD, 2022)'
_computing_data_reduction        'CrysAlisPro 1.171.42.64a (Rigaku OD, 2022)'

_computing_structure_solution    
'SHELXT 2018/2 (G. M. Sheldrick, Acta Cryst., 2015, A71, 3-8)'
_computing_structure_refinement  
'SHELXL-2018/3 (G. M. Sheldrick, Acta Cryst., 2015, C71, 3-8)'
_computing_molecular_graphics    ?
_computing_publication_material  
'OLEX2 v1.3 (O. V. Dolomanov et al., J. Appl. Cryst., 2009, 42, 339-341)'

_refine_special_details          
;
 All H atoms were placed in idealised positions and refined using a riding
 model, with a common U restrained to be 1.2 (1.5 for methyl groups) times
 the equivalent isotropic displacement parameter of the parent atom.
 Ordered methyl groups were treated as rigid bodies and allowed to 
 rotate around the E-CH3 bond.

 Refinement of F^2^ against ALL reflections.  The weighted R-factor wR and
 goodness of fit S are based on F^2^, conventional R-factors R are based
 on F, with F set to zero for negative F^2^. The threshold expression of
 F^2^ > 2sigma(F^2^) is used only for calculating R-factors(gt) etc. and is
 not relevant to the choice of reflections for refinement.  R-factors based
 on F^2^ are statistically about twice as large as those based on F, and R-
 factors based on ALL data will be even larger.

 Refined as a 2-component twin. Component 2 rotated by -179.9751\% 
 around [0.62 -0.78 -0.07] (reciprocal) or [0.71 -0.71 -0.00] (direct)
;
_refine_ls_structure_factor_coef Fsqd
_refine_ls_matrix_type           full
_refine_ls_weighting_scheme      calc
_refine_ls_weighting_details     
'w=1/[\s^2^(Fo^2^)+(0.1275P)^2^+11.7942P] where P=(Fo^2^+2Fc^2^)/3'
_atom_sites_solution_primary     iterative
_atom_sites_solution_secondary   difmap
_atom_sites_solution_hydrogens   geom
_refine_ls_hydrogen_treatment    constr
_refine_ls_extinction_method     none
_refine_ls_extinction_coef       .
_refine_ls_number_reflns         16519
_refine_ls_number_parameters     308
_refine_ls_number_restraints     0
_refine_ls_R_factor_all          0.0889
_refine_ls_R_factor_gt           0.0718
_refine_ls_wR_factor_ref         0.2122
_refine_ls_wR_factor_gt          0.2010
_refine_ls_goodness_of_fit_ref   1.055
_refine_ls_restrained_S_all      1.055
_refine_ls_shift/su_max          0.000
_refine_ls_shift/su_mean         0.000

loop_
_atom_site_label
_atom_site_type_symbol
_atom_site_fract_x
_atom_site_fract_y
_atom_site_fract_z
_atom_site_U_iso_or_equiv
_atom_site_adp_type
_atom_site_occupancy
_atom_site_site_symmetry_order
_atom_site_calc_flag
_atom_site_refinement_flags_posn
_atom_site_refinement_flags_adp
_atom_site_refinement_flags_occupancy
_atom_site_disorder_assembly
_atom_site_disorder_group
Au1 Au 1.000000 1.000000 0.500000 0.01659(12) Uani 1 2 d S . P . .
Cl1 Cl 1.2027(3) 0.9630(3) 0.59334(19) 0.0249(4) Uani 1 1 d . . . . .
O1 O 0.6910(9) 0.8242(8) 0.8667(6) 0.0295(16) Uani 1 1 d . . . . .
O2 O 0.8621(8) 0.5991(7) 0.8872(6) 0.0240(14) Uani 1 1 d . . . . .
N1 N 0.8643(9) 0.8680(8) 0.6793(6) 0.0206(14) Uani 1 1 d . . . . .
N2 N 1.0544(9) 0.7057(8) 0.6058(6) 0.0218(15) Uani 1 1 d . . . . .
C1 C 0.9689(10) 0.8457(10) 0.6001(8) 0.0204(16) Uani 1 1 d . . . . .
C2 C 0.8871(10) 0.7386(9) 0.7373(7) 0.0206(16) Uani 1 1 d . . . . .
C3 C 1.0061(10) 0.6382(9) 0.6905(7) 0.0199(16) Uani 1 1 d . . . . .
H3 H 1.048145 0.539715 0.712240 0.024 Uiso 1 1 calc R U . . .
C4 C 0.7510(12) 1.0080(10) 0.7001(8) 0.028(2) Uani 1 1 d . . . . .
H4A H 0.652084 1.015401 0.684411 0.042 Uiso 1 1 calc R U . . .
H4B H 0.773064 1.080612 0.654927 0.042 Uiso 1 1 calc R U . . .
H4C H 0.752041 1.021784 0.775063 0.042 Uiso 1 1 calc R U . . .
C5 C 1.1802(10) 0.6350(10) 0.5323(8) 0.0235(18) Uani 1 1 d . . . . .
H5A H 1.259296 0.556637 0.571754 0.035 Uiso 1 1 calc R U . . .
H5B H 1.219484 0.702773 0.498550 0.035 Uiso 1 1 calc R U . . .
H5C H 1.145756 0.598265 0.477460 0.035 Uiso 1 1 calc R U . . .
C6 C 0.7998(11) 0.7285(10) 0.8361(8) 0.0213(17) Uani 1 1 d . . . . .
C7 C 0.7891(12) 0.5828(12) 0.9895(9) 0.033(2) Uani 1 1 d . . . . .
H7A H 0.684658 0.601708 0.979082 0.049 Uiso 1 1 calc R U . . .
H7B H 0.792531 0.649594 1.035869 0.049 Uiso 1 1 calc R U . . .
H7C H 0.840940 0.486019 1.022596 0.049 Uiso 1 1 calc R U . . .
Au1A Au 1.000000 1.000000 0.000000 0.01739(12) Uani 1 2 d S . P . .
Cl1A Cl 0.9342(3) 1.1918(3) 0.0921(2) 0.0279(5) Uani 1 1 d . . . . .
O1A O 0.8678(8) 0.6731(7) 0.3860(6) 0.0252(14) Uani 1 1 d . . . . .
O2A O 0.6240(8) 0.8221(8) 0.3892(6) 0.0243(14) Uani 1 1 d . . . . .
N1A N 0.8977(9) 0.8419(8) 0.1869(6) 0.0192(14) Uani 1 1 d . . . . .
N2A N 0.7127(8) 0.9958(8) 0.0973(6) 0.0205(14) Uani 1 1 d . . . . .
C1A C 0.8615(10) 0.9372(9) 0.1023(7) 0.0181(15) Uani 1 1 d . . . . .
C2A C 0.7652(10) 0.8457(10) 0.2410(7) 0.0200(16) Uani 1 1 d . . . . .
C3A C 0.6508(10) 0.9418(10) 0.1820(7) 0.0210(16) Uani 1 1 d . . . . .
H3A H 0.547115 0.966813 0.196880 0.025 Uiso 1 1 calc R U . . .
C4A C 1.0501(11) 0.7540(11) 0.2213(8) 0.027(2) Uani 1 1 d . . . . .
H4AA H 1.072234 0.654295 0.217197 0.040 Uiso 1 1 calc R U . . .
H4AB H 1.058609 0.768921 0.294793 0.040 Uiso 1 1 calc R U . . .
H4AC H 1.121265 0.780062 0.174894 0.040 Uiso 1 1 calc R U . . .
C5A C 0.6306(11) 1.1038(11) 0.0129(8) 0.0263(19) Uani 1 1 d . . . . .
H5AA H 0.655615 1.185433 0.011100 0.039 Uiso 1 1 calc R U . . .
H5AB H 0.522855 1.133598 0.027048 0.039 Uiso 1 1 calc R U . . .
H5AC H 0.658740 1.064218 -0.055870 0.039 Uiso 1 1 calc R U . . .
C6A C 0.7608(11) 0.7686(10) 0.3444(8) 0.0200(16) Uani 1 1 d . . . . .
C7A C 0.6041(12) 0.7629(12) 0.4961(8) 0.030(2) Uani 1 1 d . . . . .
H7AA H 0.598797 0.671990 0.493001 0.045 Uiso 1 1 calc R U . . .
H7AB H 0.511206 0.828026 0.529060 0.045 Uiso 1 1 calc R U . . .
H7AC H 0.688861 0.748790 0.538498 0.045 Uiso 1 1 calc R U . . .
S1 S 0.5047(3) 0.6058(3) 0.25808(19) 0.0226(4) Uani 1 1 d . . . . .
F1 F 0.5414(11) 0.4245(10) 0.1211(8) 0.055(2) Uani 1 1 d . . . . .
F2 F 0.3592(9) 0.4513(9) 0.2352(8) 0.052(2) Uani 1 1 d . . . . .
F3 F 0.5846(11) 0.3316(9) 0.2817(9) 0.062(3) Uani 1 1 d . . . . .
O3 O 0.4099(11) 0.7130(9) 0.1831(8) 0.042(2) Uani 1 1 d . . . . .
O4 O 0.4461(12) 0.6141(12) 0.3662(7) 0.044(2) Uani 1 1 d . . . . .
O5 O 0.6613(9) 0.5768(9) 0.2457(7) 0.0338(17) Uani 1 1 d . . . . .
C8 C 0.4959(13) 0.4443(12) 0.2240(10) 0.035(2) Uani 1 1 d . . . . .

loop_
_atom_site_aniso_label
_atom_site_aniso_U_11
_atom_site_aniso_U_22
_atom_site_aniso_U_33
_atom_site_aniso_U_23
_atom_site_aniso_U_13
_atom_site_aniso_U_12
Au1 0.0145(2) 0.0141(2) 0.0167(2) -0.00023(15) 0.00185(15) -0.00229(15)
Cl1 0.0202(9) 0.0238(10) 0.0276(11) -0.0001(8) -0.0042(8) -0.0058(8)
O1 0.023(4) 0.021(3) 0.033(4) 0.002(3) 0.010(3) 0.000(3)
O2 0.020(3) 0.017(3) 0.025(3) 0.004(2) 0.003(3) -0.001(2)
N1 0.019(3) 0.016(3) 0.021(4) 0.004(3) 0.002(3) -0.004(3)
N2 0.020(3) 0.015(3) 0.023(4) -0.003(3) 0.004(3) 0.000(3)
C1 0.012(3) 0.020(4) 0.027(4) -0.003(3) 0.001(3) -0.004(3)
C2 0.019(4) 0.015(4) 0.023(4) 0.003(3) 0.003(3) -0.004(3)
C3 0.020(4) 0.016(4) 0.020(4) 0.001(3) -0.001(3) -0.005(3)
C4 0.028(5) 0.016(4) 0.029(5) 0.005(3) 0.009(4) -0.001(3)
C5 0.020(4) 0.019(4) 0.024(4) -0.004(3) 0.008(3) 0.000(3)
C6 0.020(4) 0.018(4) 0.021(4) 0.001(3) 0.001(3) -0.005(3)
C7 0.030(5) 0.031(5) 0.028(5) 0.010(4) 0.011(4) -0.009(4)
Au1A 0.0135(2) 0.0174(2) 0.0180(2) -0.00081(16) 0.00138(15) -0.00371(16)
Cl1A 0.0287(11) 0.0231(10) 0.0306(11) -0.0089(9) 0.0060(9) -0.0090(9)
O1A 0.021(3) 0.019(3) 0.025(3) 0.005(3) 0.000(3) 0.000(2)
O2A 0.021(3) 0.024(3) 0.022(3) -0.001(3) 0.006(2) -0.005(3)
N1A 0.016(3) 0.018(3) 0.019(3) 0.002(3) 0.002(3) -0.005(3)
N2A 0.012(3) 0.022(3) 0.023(4) -0.003(3) 0.000(3) -0.002(3)
C1A 0.016(4) 0.019(4) 0.016(4) -0.002(3) 0.003(3) -0.005(3)
C2A 0.016(4) 0.019(4) 0.023(4) -0.003(3) 0.002(3) -0.005(3)
C3A 0.015(4) 0.022(4) 0.022(4) -0.001(3) 0.002(3) -0.005(3)
C4A 0.017(4) 0.027(5) 0.027(5) 0.006(4) 0.001(3) -0.002(3)
C5A 0.018(4) 0.032(5) 0.019(4) 0.004(4) 0.001(3) -0.003(4)
C6A 0.020(4) 0.014(4) 0.022(4) -0.001(3) 0.002(3) -0.004(3)
C7A 0.028(5) 0.032(5) 0.022(4) 0.001(4) 0.009(4) -0.007(4)
S1 0.0205(10) 0.0208(10) 0.0207(10) -0.0008(8) 0.0012(8) -0.0034(8)
F1 0.056(5) 0.056(5) 0.056(5) -0.034(4) 0.009(4) -0.020(4)
F2 0.036(4) 0.041(4) 0.084(6) -0.010(4) -0.009(4) -0.017(4)
F3 0.051(5) 0.022(4) 0.103(8) 0.019(4) -0.023(5) -0.009(4)
O3 0.037(5) 0.022(4) 0.050(5) 0.011(4) -0.014(4) 0.001(3)
O4 0.046(5) 0.067(7) 0.026(4) -0.016(4) 0.013(4) -0.029(5)
O5 0.025(4) 0.031(4) 0.044(5) -0.005(3) 0.000(3) -0.010(3)
C8 0.028(5) 0.025(5) 0.046(6) -0.007(5) -0.011(5) -0.004(4)

_geom_special_details            
;
 All esds (except the esd in the dihedral angle between two l.s. planes)
 are estimated using the full covariance matrix.  The cell esds are taken
 into account individually in the estimation of esds in distances, angles
 and torsion angles; correlations between esds in cell parameters are only
 used when they are defined by crystal symmetry.  An approximate (isotropic)
 treatment of cell esds is used for estimating esds involving l.s. planes.
;

loop_
_geom_bond_atom_site_label_1
_geom_bond_atom_site_label_2
_geom_bond_distance
_geom_bond_site_symmetry_2
_geom_bond_publ_flag
Au1 C1 2.036(9) . ?
Au1 C1 2.036(9) 2_776 ?
Au1 Cl1 2.275(2) 2_776 ?
Au1 Cl1 2.275(2) . ?
O1 C6 1.196(11) . ?
O2 C6 1.336(11) . ?
O2 C7 1.455(11) . ?
N1 C1 1.343(12) . ?
N1 C2 1.396(11) . ?
N1 C4 1.464(12) . ?
N2 C1 1.347(11) . ?
N2 C3 1.372(12) . ?
N2 C5 1.470(11) . ?
C2 C3 1.355(12) . ?
C2 C6 1.477(13) . ?
Au1A C1A 2.050(8) 2_775 ?
Au1A C1A 2.050(8) . ?
Au1A Cl1A 2.276(2) . ?
Au1A Cl1A 2.276(2) 2_775 ?
O1A C6A 1.213(11) . ?
O2A C6A 1.330(12) . ?
O2A C7A 1.452(11) . ?
N1A C1A 1.333(11) . ?
N1A C2A 1.408(11) . ?
N1A C4A 1.465(12) . ?
N2A C1A 1.335(11) . ?
N2A C3A 1.366(12) . ?
N2A C5A 1.470(12) . ?
C2A C3A 1.361(13) . ?
C2A C6A 1.459(13) . ?
S1 O3 1.430(8) . ?
S1 O4 1.440(9) . ?
S1 O5 1.440(8) . ?
S1 C8 1.833(12) . ?
F1 C8 1.355(15) . ?
F2 C8 1.313(14) . ?
F3 C8 1.312(14) . ?

loop_
_geom_angle_atom_site_label_1
_geom_angle_atom_site_label_2
_geom_angle_atom_site_label_3
_geom_angle
_geom_angle_site_symmetry_1
_geom_angle_site_symmetry_3
_geom_angle_publ_flag
C1 Au1 C1 180.0(5) . 2_776 ?
C1 Au1 Cl1 91.4(3) . 2_776 ?
C1 Au1 Cl1 88.6(3) 2_776 2_776 ?
C1 Au1 Cl1 88.6(3) . . ?
C1 Au1 Cl1 91.4(3) 2_776 . ?
Cl1 Au1 Cl1 180.0 2_776 . ?
C6 O2 C7 113.9(8) . . ?
C1 N1 C2 108.7(8) . . ?
C1 N1 C4 123.6(8) . . ?
C2 N1 C4 127.6(8) . . ?
C1 N2 C3 109.8(8) . . ?
C1 N2 C5 125.4(8) . . ?
C3 N2 C5 124.8(8) . . ?
N1 C1 N2 107.4(8) . . ?
N1 C1 Au1 125.1(7) . . ?
N2 C1 Au1 127.3(7) . . ?
C3 C2 N1 107.0(8) . . ?
C3 C2 C6 130.6(8) . . ?
N1 C2 C6 122.1(8) . . ?
C2 C3 N2 107.1(8) . . ?
O1 C6 O2 125.3(9) . . ?
O1 C6 C2 124.4(9) . . ?
O2 C6 C2 110.3(8) . . ?
C1A Au1A C1A 180.0 2_775 . ?
C1A Au1A Cl1A 91.7(3) 2_775 . ?
C1A Au1A Cl1A 88.3(3) . . ?
C1A Au1A Cl1A 88.3(3) 2_775 2_775 ?
C1A Au1A Cl1A 91.7(3) . 2_775 ?
Cl1A Au1A Cl1A 180.0 . 2_775 ?
C6A O2A C7A 117.0(8) . . ?
C1A N1A C2A 108.7(7) . . ?
C1A N1A C4A 125.5(8) . . ?
C2A N1A C4A 125.8(8) . . ?
C1A N2A C3A 110.0(8) . . ?
C1A N2A C5A 123.9(8) . . ?
C3A N2A C5A 126.1(8) . . ?
N1A C1A N2A 107.9(8) . . ?
N1A C1A Au1A 128.4(7) . . ?
N2A C1A Au1A 123.6(7) . . ?
C3A C2A N1A 106.0(8) . . ?
C3A C2A C6A 129.7(8) . . ?
N1A C2A C6A 124.0(8) . . ?
C2A C3A N2A 107.3(8) . . ?
O1A C6A O2A 124.5(9) . . ?
O1A C6A C2A 125.0(9) . . ?
O2A C6A C2A 110.4(8) . . ?
O3 S1 O4 114.5(6) . . ?
O3 S1 O5 115.6(6) . . ?
O4 S1 O5 114.7(6) . . ?
O3 S1 C8 103.3(6) . . ?
O4 S1 C8 102.4(6) . . ?
O5 S1 C8 103.9(5) . . ?
F3 C8 F2 108.9(11) . . ?
F3 C8 F1 106.7(11) . . ?
F2 C8 F1 107.4(10) . . ?
F3 C8 S1 111.9(9) . . ?
F2 C8 S1 111.7(8) . . ?
F1 C8 S1 109.9(9) . . ?

loop_
_geom_torsion_atom_site_label_1
_geom_torsion_atom_site_label_2
_geom_torsion_atom_site_label_3
_geom_torsion_atom_site_label_4
_geom_torsion
_geom_torsion_site_symmetry_1
_geom_torsion_site_symmetry_2
_geom_torsion_site_symmetry_3
_geom_torsion_site_symmetry_4
_geom_torsion_publ_flag
C2 N1 C1 N2 1.3(11) . . . . ?
C4 N1 C1 N2 179.1(9) . . . . ?
C2 N1 C1 Au1 -173.8(7) . . . . ?
C4 N1 C1 Au1 4.0(14) . . . . ?
C3 N2 C1 N1 -1.3(11) . . . . ?
C5 N2 C1 N1 178.5(9) . . . . ?
C3 N2 C1 Au1 173.7(7) . . . . ?
C5 N2 C1 Au1 -6.5(14) . . . . ?
C1 N1 C2 C3 -0.9(11) . . . . ?
C4 N1 C2 C3 -178.6(10) . . . . ?
C1 N1 C2 C6 173.9(9) . . . . ?
C4 N1 C2 C6 -3.8(15) . . . . ?
N1 C2 C3 N2 0.1(11) . . . . ?
C6 C2 C3 N2 -174.1(10) . . . . ?
C1 N2 C3 C2 0.8(11) . . . . ?
C5 N2 C3 C2 -179.0(9) . . . . ?
C7 O2 C6 O1 -2.5(15) . . . . ?
C7 O2 C6 C2 175.8(9) . . . . ?
C3 C2 C6 O1 -175.9(11) . . . . ?
N1 C2 C6 O1 10.7(16) . . . . ?
C3 C2 C6 O2 5.8(15) . . . . ?
N1 C2 C6 O2 -167.6(9) . . . . ?
C2A N1A C1A N2A -3.1(10) . . . . ?
C4A N1A C1A N2A -179.8(9) . . . . ?
C2A N1A C1A Au1A 172.7(7) . . . . ?
C4A N1A C1A Au1A -4.0(14) . . . . ?
C3A N2A C1A N1A 2.3(11) . . . . ?
C5A N2A C1A N1A -178.5(9) . . . . ?
C3A N2A C1A Au1A -173.8(6) . . . . ?
C5A N2A C1A Au1A 5.4(13) . . . . ?
C1A N1A C2A C3A 2.8(10) . . . . ?
C4A N1A C2A C3A 179.5(9) . . . . ?
C1A N1A C2A C6A -172.1(9) . . . . ?
C4A N1A C2A C6A 4.6(15) . . . . ?
N1A C2A C3A N2A -1.4(10) . . . . ?
C6A C2A C3A N2A 173.1(9) . . . . ?
C1A N2A C3A C2A -0.5(11) . . . . ?
C5A N2A C3A C2A -179.7(9) . . . . ?
C7A O2A C6A O1A 1.4(15) . . . . ?
C7A O2A C6A C2A -175.8(8) . . . . ?
C3A C2A C6A O1A 171.4(10) . . . . ?
N1A C2A C6A O1A -15.1(15) . . . . ?
C3A C2A C6A O2A -11.5(14) . . . . ?
N1A C2A C6A O2A 162.0(8) . . . . ?
O3 S1 C8 F3 176.3(10) . . . . ?
O4 S1 C8 F3 -64.5(11) . . . . ?
O5 S1 C8 F3 55.2(11) . . . . ?
O3 S1 C8 F2 -61.3(11) . . . . ?
O4 S1 C8 F2 57.9(11) . . . . ?
O5 S1 C8 F2 177.6(9) . . . . ?
O3 S1 C8 F1 57.9(10) . . . . ?
O4 S1 C8 F1 177.1(8) . . . . ?
O5 S1 C8 F1 -63.2(9) . . . . ?

_refine_diff_density_max         5.734
_refine_diff_density_min         -3.532
_refine_diff_density_rms         0.335

_shelx_res_file                  
;
TITL sm36db_a.res in P-1
    sm36db.res
    created by SHELXL-2018/3 at 14:47:26 on 16-May-2023
REM Old TITL sm36db_twin1_hklf4 in P1
REM SHELXT solution in P-1: R1 0.129, Rweak 0.006, 0.076
REM <I/s> 0.000 for 0 systematic absences, Orientation as input
REM Formula found by SHELXT: C26 N4 O6 I
CELL 0.71073 9.8429 10.4605 12.6806 82.846 85.097 65.348
ZERR 2 0.0001 0.0001 0.0002 0.001 0.001 0.001
LATT 1
SFAC C H Au Cl F N O S
UNIT 30 40 2 4 6 8 14 2

L.S. 4 0 0
PLAN  10
SIZE 0.06 0.08 0.2
TEMP -173
CONF
BOND
list 4
fmap 2
acta
MERG 0
OMIT 1 -8 1
OMIT -7 3 -3
OMIT -3 7 -1
OMIT -3 7 -3
OMIT -7 3 -5
OMIT -4 7 5
OMIT -10 0 1
OMIT 0 -10 3
REM <olex2.extras>
REM <HklSrc "%./sm36db_twin1_hklf5.hkl">
REM </olex2.extras>

WGHT    0.127500   11.794200
BASF   0.27939
FVAR       0.74598
AU1   3    1.000000    1.000000    0.500000    10.50000    0.01447    0.01412 =
         0.01671   -0.00023    0.00185   -0.00229
CL1   4    1.202716    0.962951    0.593339    11.00000    0.02015    0.02376 =
         0.02756   -0.00009   -0.00421   -0.00582
O1    7    0.691031    0.824207    0.866732    11.00000    0.02312    0.02059 =
         0.03260    0.00194    0.01018   -0.00022
O2    7    0.862060    0.599057    0.887225    11.00000    0.02000    0.01676 =
         0.02549    0.00412    0.00308   -0.00053
N1    6    0.864271    0.867970    0.679266    11.00000    0.01915    0.01592 =
         0.02134    0.00405    0.00219   -0.00414
N2    6    1.054361    0.705728    0.605762    11.00000    0.01977    0.01512 =
         0.02260   -0.00258    0.00360   -0.00008
C1    1    0.968915    0.845705    0.600109    11.00000    0.01198    0.01974 =
         0.02687   -0.00316    0.00125   -0.00404
C2    1    0.887144    0.738633    0.737282    11.00000    0.01865    0.01495 =
         0.02345    0.00301    0.00322   -0.00428
C3    1    1.006106    0.638241    0.690480    11.00000    0.02006    0.01593 =
         0.02012    0.00053   -0.00084   -0.00455
AFIX  43
H3    2    1.048145    0.539715    0.712240    11.00000   -1.20000
AFIX   0
C4    1    0.751007    1.008013    0.700142    11.00000    0.02768    0.01615 =
         0.02850    0.00541    0.00866   -0.00147
AFIX 137
H4A   2    0.652084    1.015401    0.684411    11.00000   -1.50000
H4B   2    0.773064    1.080612    0.654927    11.00000   -1.50000
H4C   2    0.752041    1.021784    0.775063    11.00000   -1.50000
AFIX   0
C5    1    1.180212    0.634953    0.532256    11.00000    0.01971    0.01852 =
         0.02357   -0.00432    0.00778   -0.00029
AFIX 137
H5A   2    1.259296    0.556637    0.571754    11.00000   -1.50000
H5B   2    1.219484    0.702773    0.498550    11.00000   -1.50000
H5C   2    1.145756    0.598265    0.477460    11.00000   -1.50000
AFIX   0
C6    1    0.799820    0.728497    0.836144    11.00000    0.02041    0.01828 =
         0.02098    0.00109    0.00109   -0.00502
C7    1    0.789096    0.582766    0.989538    11.00000    0.02954    0.03106 =
         0.02761    0.01014    0.01078   -0.00862
AFIX 137
H7A   2    0.684658    0.601708    0.979082    11.00000   -1.50000
H7B   2    0.792531    0.649594    1.035869    11.00000   -1.50000
H7C   2    0.840940    0.486019    1.022596    11.00000   -1.50000
AFIX   0

AU1A  3    1.000000    1.000000    0.000000    10.50000    0.01349    0.01737 =
         0.01801   -0.00081    0.00138   -0.00371
CL1A  4    0.934233    1.191811    0.092131    11.00000    0.02868    0.02309 =
         0.03057   -0.00890    0.00596   -0.00896
O1A   7    0.867809    0.673063    0.385957    11.00000    0.02129    0.01866 =
         0.02508    0.00500    0.00032   -0.00006
O2A   7    0.624047    0.822143    0.389205    11.00000    0.02076    0.02422 =
         0.02153   -0.00055    0.00565   -0.00476
N1A   6    0.897729    0.841928    0.186937    11.00000    0.01648    0.01813 =
         0.01906    0.00247    0.00232   -0.00507
N2A   6    0.712686    0.995806    0.097330    11.00000    0.01175    0.02198 =
         0.02307   -0.00252    0.00013   -0.00250
C1A   1    0.861515    0.937226    0.102257    11.00000    0.01603    0.01906 =
         0.01594   -0.00180    0.00303   -0.00458
C2A   1    0.765214    0.845706    0.240981    11.00000    0.01564    0.01866 =
         0.02312   -0.00311    0.00231   -0.00465
C3A   1    0.650803    0.941846    0.181975    11.00000    0.01542    0.02212 =
         0.02154   -0.00117    0.00248   -0.00471
AFIX  43
H3A   2    0.547115    0.966813    0.196880    11.00000   -1.20000
AFIX   0
C4A   1    1.050061    0.754030    0.221298    11.00000    0.01690    0.02685 =
         0.02677    0.00557    0.00099   -0.00171
AFIX 137
H4AA  2    1.072234    0.654295    0.217197    11.00000   -1.50000
H4AB  2    1.058609    0.768921    0.294793    11.00000   -1.50000
H4AC  2    1.121265    0.780062    0.174894    11.00000   -1.50000
AFIX   0
C5A   1    0.630638    1.103758    0.012865    11.00000    0.01842    0.03157 =
         0.01937    0.00417    0.00074   -0.00295
AFIX 137
H5AA  2    0.655615    1.185433    0.011100    11.00000   -1.50000
H5AB  2    0.522855    1.133598    0.027048    11.00000   -1.50000
H5AC  2    0.658740    1.064218   -0.055870    11.00000   -1.50000
AFIX   0
C6A   1    0.760811    0.768619    0.344380    11.00000    0.02040    0.01384 =
         0.02177   -0.00116    0.00232   -0.00390
C7A   1    0.604108    0.762928    0.496125    11.00000    0.02786    0.03220 =
         0.02174    0.00124    0.00918   -0.00746
AFIX 137
H7AA  2    0.598797    0.671990    0.493001    11.00000   -1.50000
H7AB  2    0.511206    0.828026    0.529060    11.00000   -1.50000
H7AC  2    0.688861    0.748790    0.538498    11.00000   -1.50000
AFIX   0

S1    8    0.504686    0.605798    0.258081    11.00000    0.02049    0.02079 =
         0.02065   -0.00085    0.00121   -0.00336
F1    5    0.541382    0.424517    0.121111    11.00000    0.05583    0.05642 =
         0.05593   -0.03443    0.00861   -0.01962
F2    5    0.359211    0.451339    0.235197    11.00000    0.03577    0.04054 =
         0.08390   -0.00974   -0.00883   -0.01689
F3    5    0.584626    0.331647    0.281696    11.00000    0.05133    0.02249 =
         0.10305    0.01885   -0.02341   -0.00938
O3    7    0.409864    0.712990    0.183095    11.00000    0.03669    0.02226 =
         0.05040    0.01054   -0.01379    0.00129
O4    7    0.446057    0.614065    0.366200    11.00000    0.04609    0.06683 =
         0.02589   -0.01598    0.01288   -0.02947
O5    7    0.661300    0.576804    0.245746    11.00000    0.02455    0.03134 =
         0.04442   -0.00461   -0.00010   -0.01025
C8    1    0.495919    0.444265    0.224007    11.00000    0.02843    0.02543 =
         0.04646   -0.00748   -0.01117   -0.00435
HKLF 5


REM  sm36db_a.res in P-1
REM wR2 = 0.2122, GooF = S = 1.055, Restrained GooF = 1.055 for all data
REM R1 = 0.0718 for 12792 Fo > 4sig(Fo) and 0.0889 for all 16519 data
REM 308 parameters refined using 0 restraints

END

WGHT      0.1275     11.7954

REM Highest difference peak  5.734,  deepest hole -3.532,  1-sigma level  0.335
Q1    1   0.9457  0.9765  0.4882  11.00000  0.05    5.73
Q2    1   1.0452  1.0335  0.0109  11.00000  0.05    5.45
Q3    1   1.1065  0.9016  0.4941  11.00000  0.05    3.45
Q4    1   0.7919  1.1933  0.0127  11.00000  0.05    3.22
Q5    1   1.2032  0.8109  0.4877  11.00000  0.05    3.20
Q6    1   1.1081  0.9014 -0.0062  11.00000  0.05    3.14
Q7    1   1.0440  0.9667  0.4460  11.00000  0.05    2.41
Q8    1   0.9575  1.0348  0.0533  11.00000  0.05    2.41
Q9    1   1.0193  0.9484  0.0461  11.00000  0.05    2.10
Q10   1   0.6812  1.2975  0.0233  11.00000  0.05    2.05
;
_shelx_res_checksum              60399
####################################################################### 
# 
# This file contains crystal structure data downloaded from the 
# Cambridge Structural Database (CSD) hosted by the Cambridge 
# Crystallographic Data Centre (CCDC).
# 
# Full information about CCDC data access policies and citation 
# guidelines are available at http://www.ccdc.cam.ac.uk/access/V1 
# 
# Audit and citation data items may have been added by the CCDC. 
# Please retain this information to preserve the provenance of 
# this file and to allow appropriate attribution of the data. 
# 
#######################################################################

data_sm37db
_database_code_depnum_ccdc_archive 'CCDC 2355440'
loop_
_audit_author_name
_audit_author_address
'Dirk Bockfeld'
;TU Braunschweig
Germany
;
_audit_update_record             
;
2024-05-14 deposited with the CCDC.	2024-07-30 downloaded from the CCDC.
;

# start Validation Reply Form
_vrf_PLAT084_sm37db              
;
PROBLEM: High wR2 Value (i.e. > 0.25) ................... 
RESPONSE: Despite several attempts only weakly diffracting crystals were
 obtained. The data quality is quite poor resulting in high R-values and low 
 Bond precision. This structure only confirms the connectivity of the compound. 
;
_vrf_PLAT342_sm37db              
;
PROBLEM: Low Bond Precision on  C-C Bonds ............... 
RESPONSE:  Despite several attempts only weakly diffracting crystals were
 obtained. The data quality is quite poor resulting in high R-values and low 
 Bond precision. This structure only confirms the connectivity of the compound.
;
# end Validation Reply Form

_audit_creation_method           SHELXL-2018/3
_shelx_SHELXL_version_number     2018/3
_chemical_name_systematic        ?
_chemical_name_common            ?
_chemical_melting_point          ?
_chemical_formula_moiety         'C16 H24 Au N4 O4, B F4'
_chemical_formula_sum            'C16 H24 Au B F4 N4 O4'
_chemical_formula_weight         620.17

loop_
_atom_type_symbol
_atom_type_description
_atom_type_scat_dispersion_real
_atom_type_scat_dispersion_imag
_atom_type_scat_source
C C 0.0181 0.0091 'International Tables Vol C Tables 4.2.6.8 and 6.1.1.4'
H H 0.0000 0.0000 'International Tables Vol C Tables 4.2.6.8 and 6.1.1.4'
Au Au -4.4197 7.2980 'International Tables Vol C Tables 4.2.6.8 and 6.1.1.4'
B B 0.0090 0.0039 'International Tables Vol C Tables 4.2.6.8 and 6.1.1.4'
F F 0.0727 0.0534 'International Tables Vol C Tables 4.2.6.8 and 6.1.1.4'
N N 0.0311 0.0180 'International Tables Vol C Tables 4.2.6.8 and 6.1.1.4'
O O 0.0492 0.0322 'International Tables Vol C Tables 4.2.6.8 and 6.1.1.4'

_space_group_crystal_system      triclinic
_space_group_IT_number           2
_space_group_name_H-M_alt        'P -1'
_space_group_name_Hall           '-P 1'

_shelx_space_group_comment       
;
The symmetry employed for this shelxl refinement is uniquely defined
by the following loop, which should always be used as a source of
symmetry information in preference to the above space-group names.
They are only intended as comments.
;

loop_
_space_group_symop_operation_xyz
'x, y, z'
'-x, -y, -z'

_cell_length_a                   7.0200(6)
_cell_length_b                   10.3525(10)
_cell_length_c                   15.2507(17)
_cell_angle_alpha                86.570(8)
_cell_angle_beta                 79.101(9)
_cell_angle_gamma                76.542(8)
_cell_volume                     1058.32(19)
_cell_formula_units_Z            2
_cell_measurement_temperature    100(2)
_cell_measurement_reflns_used    6013
_cell_measurement_theta_min      8.6970
_cell_measurement_theta_max      73.4610

_exptl_crystal_description       plate
_exptl_crystal_colour            colourless
_exptl_crystal_density_meas      ?
_exptl_crystal_density_method    ?
_exptl_crystal_density_diffrn    1.946
_exptl_crystal_F_000             600
_exptl_transmission_factor_min   ?
_exptl_transmission_factor_max   ?
_exptl_crystal_size_max          0.160
_exptl_crystal_size_mid          0.120
_exptl_crystal_size_min          0.020
_exptl_absorpt_coefficient_mu    13.662
_shelx_estimated_absorpt_T_min   0.218
_shelx_estimated_absorpt_T_max   0.772
loop_
_exptl_crystal_face_index_h
_exptl_crystal_face_index_k
_exptl_crystal_face_index_l
_exptl_crystal_face_perp_dist
4 -1 -1 0.0551
-4 -1 0 0.0659
0 7 1 0.0459
0 -6 -1 0.0685
-1 0 -10 0.0080
1 0 10 0.0066
loop_
_exptl_oxdiff_crystal_face_indexfrac_h
_exptl_oxdiff_crystal_face_indexfrac_k
_exptl_oxdiff_crystal_face_indexfrac_l
_exptl_oxdiff_crystal_face_x
_exptl_oxdiff_crystal_face_y
_exptl_oxdiff_crystal_face_z
4.1971 -0.6395 -0.5082 -0.3866 0.5630 0.7305
-4.3992 -0.5743 0.3334 0.3056 -0.4455 -0.8415
0.0431 6.5242 1.0404 0.5185 -0.7529 0.4053
0.3459 -6.3606 -1.0518 -0.5365 0.7792 -0.3241
-0.9819 0.2167 -9.8451 -0.8238 -0.5668 -0.0089
0.9819 -0.2167 9.8451 0.8238 0.5668 0.0089
_exptl_absorpt_correction_T_min  0.246
_exptl_absorpt_correction_T_max  1.000
_exptl_absorpt_correction_type   gaussian
_exptl_absorpt_process_details   
;
CrysAlisPro 1.171.42.64a (Rigaku Oxford Diffraction, 2022)
Numerical absorption correction based on gaussian integration over
a multifaceted crystal model
Empirical absorption correction using spherical harmonics,
implemented in SCALE3 ABSPACK scaling algorithm.
;
_oxdiff_exptl_absorpt_empirical_full_min 0.303
_oxdiff_exptl_absorpt_empirical_full_max 3.146
_oxdiff_exptl_absorpt_empirical_details 
;
Empirical correction (ABSPACK) includes:
- Absorption correction using spherical harmonics
- Frame scaling
- Detector area scaling
- B-factor correction
;
_diffrn_ambient_temperature      100(2)
_diffrn_ambient_environment      N~2~
_diffrn_source                   'micro-focus sealed X-ray tube'
_diffrn_source_type              'PhotonJet (Cu) X-ray Source'
_diffrn_radiation_probe          x-ray
_diffrn_radiation_type           'Cu K\a'
_diffrn_radiation_wavelength     1.54184
_diffrn_radiation_monochromator  mirror
_diffrn_measurement_device       'four-circle diffractometer'
_diffrn_measurement_device_type  
'XtaLAB Synergy, Single source at home/near, HyPix'
_diffrn_detector                 'Hybrid Pixel Array Detector'
_diffrn_detector_type            HyPix
_diffrn_detector_area_resol_mean 10.0000
_diffrn_measurement_method       '\w scans'
_diffrn_reflns_number            10988
_diffrn_reflns_av_unetI/netI     0.0378
_diffrn_reflns_av_R_equivalents  ?
_diffrn_reflns_limit_h_min       -8
_diffrn_reflns_limit_h_max       8
_diffrn_reflns_limit_k_min       -12
_diffrn_reflns_limit_k_max       12
_diffrn_reflns_limit_l_min       -19
_diffrn_reflns_limit_l_max       19
_diffrn_reflns_theta_min         2.951
_diffrn_reflns_theta_max         75.012
_diffrn_reflns_theta_full        67.684
_diffrn_measured_fraction_theta_max 0.962
_diffrn_measured_fraction_theta_full 0.989
_diffrn_reflns_Laue_measured_fraction_max 0.962
_diffrn_reflns_Laue_measured_fraction_full 0.989
_diffrn_reflns_point_group_measured_fraction_max 0.962
_diffrn_reflns_point_group_measured_fraction_full 0.989
_reflns_number_total             10988
_reflns_number_gt                8123
_reflns_threshold_expression     'I > 2\s(I)'
_reflns_Friedel_coverage         0.000
_reflns_Friedel_fraction_max     .
_reflns_Friedel_fraction_full    .

_reflns_special_details          
;
 _reflns_Friedel_fraction is defined as the number of unique
 Friedel pairs measured divided by the number that would be
 possible theoretically, ignoring centric projections and
 systematic absences. Completness statistics refer to single and
 composite reflections containing twin component 1 only.
;

_computing_data_collection       'CrysAlisPro 1.171.42.64a (Rigaku OD, 2022)'
_computing_cell_refinement       'CrysAlisPro 1.171.42.64a (Rigaku OD, 2022)'
_computing_data_reduction        'CrysAlisPro 1.171.42.64a (Rigaku OD, 2022)'

_computing_structure_solution    
'SHELXT 2018/2 (G. M. Sheldrick, Acta Cryst., 2015, A71, 3-8)'
_computing_structure_refinement  
'SHELXL-2018/3 (G. M. Sheldrick, Acta Cryst., 2015, C71, 3-8)'
_computing_molecular_graphics    ?
_computing_publication_material  
'OLEX2 v1.3 (O. V. Dolomanov et al., J. Appl. Cryst., 2009, 42, 339-341)'

_refine_special_details          
;
 All H atoms were placed in idealised positions and refined using a riding
 model, with a common U restrained to be 1.2 (1.5 for methyl groups) times
 the equivalent isotropic displacement parameter of the parent atom.
 Ordered methyl groups were treated as rigid bodies and allowed to 
 rotate around the E-CH3 bond.

 Refinement of F^2^ against ALL reflections.  The weighted R-factor wR and
 goodness of fit S are based on F^2^, conventional R-factors R are based
 on F, with F set to zero for negative F^2^. The threshold expression of
 F^2^ > 2sigma(F^2^) is used only for calculating R-factors(gt) etc. and is
 not relevant to the choice of reflections for refinement.  R-factors based
 on F^2^ are statistically about twice as large as those based on F, and R-
 factors based on ALL data will be even larger.

 Refined as a 3-component twin. Component 2 rotated by 6.0221\% 
 around [0.83 0.37 0.41] (reciprocal) or [1.00 0.05 0.02] (direct)
 Component 3 rotated by 1.8219\% around [-0.18 -0.97 0.15] (reciprocal)
 or [-0.10 -0.99 0.12] (direct).

 The BF4 anion was found disordered and refined accordingly.

 This structure suffers from low bond length precision and exhibits high
 R values.
;
_refine_ls_structure_factor_coef Fsqd
_refine_ls_matrix_type           full
_refine_ls_weighting_scheme      calc
_refine_ls_weighting_details     
'w=1/[\s^2^(Fo^2^)+(0.2000P)^2^] where P=(Fo^2^+2Fc^2^)/3'
_atom_sites_solution_primary     iterative
_atom_sites_solution_secondary   difmap
_atom_sites_solution_hydrogens   geom
_refine_ls_hydrogen_treatment    constr
_refine_ls_extinction_method     none
_refine_ls_extinction_coef       .
_refine_ls_number_reflns         10988
_refine_ls_number_parameters     307
_refine_ls_number_restraints     0
_refine_ls_R_factor_all          0.1674
_refine_ls_R_factor_gt           0.1326
_refine_ls_wR_factor_ref         0.3902
_refine_ls_wR_factor_gt          0.3468
_refine_ls_goodness_of_fit_ref   1.613
_refine_ls_restrained_S_all      1.613
_refine_ls_shift/su_max          0.001
_refine_ls_shift/su_mean         0.000

loop_
_atom_site_label
_atom_site_type_symbol
_atom_site_fract_x
_atom_site_fract_y
_atom_site_fract_z
_atom_site_U_iso_or_equiv
_atom_site_adp_type
_atom_site_occupancy
_atom_site_site_symmetry_order
_atom_site_calc_flag
_atom_site_refinement_flags_posn
_atom_site_refinement_flags_adp
_atom_site_refinement_flags_occupancy
_atom_site_disorder_assembly
_atom_site_disorder_group
Au1 Au 0.25474(12) 0.57491(9) 0.46332(7) 0.0536(5) Uani 1 1 d . . . . .
O1 O 0.585(3) 0.560(2) 0.0802(15) 0.074(5) Uani 1 1 d . . . . .
O2 O 0.471(3) 0.7783(19) 0.0518(13) 0.062(4) Uani 1 1 d . . . . .
O3 O -0.057(3) 0.551(2) 0.8535(14) 0.072(5) Uani 1 1 d . . . . .
O4 O 0.032(3) 0.3286(18) 0.8613(13) 0.059(4) Uani 1 1 d . . . . .
N1 N 0.402(3) 0.609(2) 0.2662(14) 0.052(4) Uani 1 1 d . . . . .
N2 N 0.271(3) 0.801(3) 0.3256(17) 0.068(6) Uani 1 1 d . . . . .
N3 N 0.104(3) 0.528(2) 0.6602(16) 0.059(5) Uani 1 1 d . . . . .
N4 N 0.232(3) 0.346(2) 0.5923(14) 0.058(5) Uani 1 1 d . . . . .
C1 C 0.315(4) 0.671(2) 0.3434(17) 0.057(5) Uani 1 1 d . . . . .
C2 C 0.412(4) 0.706(3) 0.1988(18) 0.061(6) Uani 1 1 d . . . . .
C3 C 0.326(4) 0.827(2) 0.2381(17) 0.055(5) Uani 1 1 d . . . . .
H3 H 0.309405 0.912254 0.209254 0.066 Uiso 1 1 calc R U . . .
C4 C 0.468(4) 0.469(2) 0.255(2) 0.061(6) Uani 1 1 d . . . . .
H4A H 0.373679 0.436888 0.226252 0.091 Uiso 1 1 calc R U . . .
H4B H 0.474449 0.424941 0.313034 0.091 Uiso 1 1 calc R U . . .
H4C H 0.599826 0.449032 0.216791 0.091 Uiso 1 1 calc R U . . .
C5 C 0.172(5) 0.902(3) 0.395(2) 0.073(8) Uani 1 1 d . . . . .
H5A H 0.134817 0.856655 0.451768 0.109 Uiso 1 1 calc R U . . .
H5B H 0.052603 0.957708 0.376773 0.109 Uiso 1 1 calc R U . . .
H5C H 0.263892 0.957101 0.402089 0.109 Uiso 1 1 calc R U . . .
C6 C 0.499(4) 0.670(3) 0.105(2) 0.058(6) Uani 1 1 d . . . . .
C7 C 0.544(4) 0.752(3) -0.0439(18) 0.064(6) Uani 1 1 d . . . . .
H7A H 0.684800 0.702568 -0.053724 0.077 Uiso 1 1 calc R U . . .
H7B H 0.464413 0.696964 -0.065722 0.077 Uiso 1 1 calc R U . . .
C8 C 0.524(5) 0.880(3) -0.092(2) 0.071(7) Uani 1 1 d . . . . .
H8A H 0.568862 0.865012 -0.156268 0.107 Uiso 1 1 calc R U . . .
H8B H 0.606151 0.932407 -0.071179 0.107 Uiso 1 1 calc R U . . .
H8C H 0.384493 0.928640 -0.080911 0.107 Uiso 1 1 calc R U . . .
C9 C 0.194(4) 0.472(2) 0.5794(15) 0.053(5) Uani 1 1 d . . . . .
C10 C 0.092(3) 0.424(2) 0.7242(17) 0.053(5) Uani 1 1 d . . . . .
C11 C 0.174(4) 0.311(3) 0.680(2) 0.071(7) Uani 1 1 d . . . . .
H11 H 0.189640 0.223117 0.704245 0.085 Uiso 1 1 calc R U . . .
C12 C 0.027(4) 0.671(3) 0.677(2) 0.070(7) Uani 1 1 d . . . . .
H12A H 0.134370 0.708760 0.689946 0.105 Uiso 1 1 calc R U . . .
H12B H -0.082518 0.683360 0.728349 0.105 Uiso 1 1 calc R U . . .
H12C H -0.020502 0.715116 0.624245 0.105 Uiso 1 1 calc R U . . .
C13 C 0.339(4) 0.248(3) 0.518(2) 0.071(7) Uani 1 1 d . . . . .
H13A H 0.249087 0.245435 0.476471 0.106 Uiso 1 1 calc R U . . .
H13B H 0.380422 0.159761 0.543847 0.106 Uiso 1 1 calc R U . . .
H13C H 0.456896 0.277422 0.485349 0.106 Uiso 1 1 calc R U . . .
C14 C 0.012(4) 0.445(3) 0.8208(18) 0.058(6) Uani 1 1 d . . . . .
C15 C -0.036(4) 0.330(3) 0.960(2) 0.065(6) Uani 1 1 d . . . . .
H15A H 0.041185 0.378538 0.988654 0.077 Uiso 1 1 calc R U . . .
H15B H -0.178635 0.373505 0.975048 0.077 Uiso 1 1 calc R U . . .
C16 C -0.001(4) 0.189(3) 0.990(2) 0.073(7) Uani 1 1 d . . . . .
H16A H -0.085332 0.143917 0.964511 0.109 Uiso 1 1 calc R U . . .
H16B H -0.034822 0.184928 1.055564 0.109 Uiso 1 1 calc R U . . .
H16C H 0.139050 0.145618 0.970816 0.109 Uiso 1 1 calc R U . . .
F1 F 0.283(3) 0.913(2) 0.6032(15) 0.101(7) Uani 1 1 d . . . . .
B1 B 0.348(7) 0.912(4) 0.687(3) 0.087(11) Uani 1 1 d . . . . .
F2 F 0.435(10) 0.800(3) 0.700(3) 0.10(2) Uani 0.55(6) 1 d . . P A 1
F3 F 0.150(6) 0.959(6) 0.741(3) 0.103(18) Uani 0.55(6) 1 d . . P A 1
F4 F 0.437(8) 1.016(7) 0.688(5) 0.092(17) Uani 0.55(6) 1 d . . P A 1
F2A F 0.562(7) 0.833(5) 0.676(3) 0.077(14) Uani 0.45(6) 1 d . . P A 2
F3A F 0.257(8) 0.843(5) 0.760(3) 0.084(19) Uani 0.45(6) 1 d . . P A 2
F4A F 0.356(11) 1.026(5) 0.709(7) 0.10(2) Uani 0.45(6) 1 d . . P A 2

loop_
_atom_site_aniso_label
_atom_site_aniso_U_11
_atom_site_aniso_U_22
_atom_site_aniso_U_33
_atom_site_aniso_U_23
_atom_site_aniso_U_13
_atom_site_aniso_U_12
Au1 0.0426(6) 0.0516(6) 0.0702(7) 0.0019(4) -0.0114(4) -0.0178(4)
O1 0.083(13) 0.048(10) 0.090(13) -0.003(9) -0.002(10) -0.024(9)
O2 0.064(10) 0.052(9) 0.070(10) -0.006(8) -0.003(8) -0.017(8)
O3 0.077(12) 0.054(10) 0.080(12) -0.006(9) -0.013(9) -0.007(9)
O4 0.055(9) 0.048(9) 0.076(11) 0.004(8) -0.010(8) -0.020(7)
N1 0.044(9) 0.044(9) 0.075(12) 0.004(9) -0.017(8) -0.019(7)
N2 0.052(11) 0.067(14) 0.083(15) 0.008(11) -0.017(10) -0.007(10)
N3 0.047(10) 0.058(12) 0.078(13) 0.007(10) -0.025(9) -0.018(9)
N4 0.049(10) 0.053(11) 0.064(11) -0.005(9) 0.006(8) -0.010(8)
C1 0.064(13) 0.042(11) 0.063(13) 0.008(9) 0.005(10) -0.021(10)
C2 0.052(12) 0.062(15) 0.071(15) -0.010(12) -0.008(10) -0.017(11)
C3 0.053(12) 0.042(11) 0.069(14) -0.003(10) -0.012(10) -0.010(9)
C4 0.048(12) 0.041(11) 0.091(18) 0.009(11) -0.009(11) -0.012(9)
C5 0.076(18) 0.063(16) 0.071(16) -0.018(13) -0.003(13) -0.002(14)
C6 0.044(11) 0.046(12) 0.085(16) 0.003(11) -0.008(10) -0.016(9)
C7 0.064(14) 0.065(15) 0.070(15) 0.004(12) -0.005(11) -0.031(12)
C8 0.071(17) 0.062(15) 0.078(17) -0.008(13) -0.009(13) -0.016(13)
C9 0.060(12) 0.048(11) 0.051(11) 0.010(9) 0.001(9) -0.023(10)
C10 0.046(11) 0.048(12) 0.072(14) -0.004(10) -0.018(9) -0.014(9)
C11 0.055(14) 0.069(17) 0.087(19) 0.015(14) -0.017(13) -0.012(12)
C12 0.056(13) 0.063(16) 0.088(19) 0.003(13) -0.015(12) -0.004(12)
C13 0.065(15) 0.062(15) 0.079(18) -0.006(13) -0.008(13) -0.006(12)
C14 0.043(11) 0.062(15) 0.073(15) 0.010(12) -0.012(10) -0.019(10)
C15 0.051(13) 0.066(16) 0.080(17) 0.002(13) -0.009(11) -0.022(11)
C16 0.058(15) 0.077(19) 0.081(18) 0.009(15) -0.002(12) -0.022(14)
F1 0.075(12) 0.114(17) 0.112(15) -0.027(13) -0.019(10) -0.011(11)
B1 0.09(3) 0.07(2) 0.11(3) -0.01(2) -0.01(2) -0.04(2)
F2 0.14(5) 0.039(16) 0.14(4) 0.002(17) -0.07(4) -0.01(2)
F3 0.08(2) 0.15(5) 0.08(2) -0.01(2) 0.004(16) -0.03(3)
F4 0.07(3) 0.09(3) 0.13(4) 0.01(3) -0.04(3) -0.04(3)
F2A 0.06(2) 0.06(2) 0.10(3) 0.004(19) -0.015(19) -0.003(19)
F3A 0.10(4) 0.10(4) 0.07(2) 0.01(2) -0.02(2) -0.07(3)
F4A 0.09(5) 0.028(18) 0.19(7) 0.00(2) -0.03(4) -0.02(2)

_geom_special_details            
;
 All esds (except the esd in the dihedral angle between two l.s. planes)
 are estimated using the full covariance matrix.  The cell esds are taken
 into account individually in the estimation of esds in distances, angles
 and torsion angles; correlations between esds in cell parameters are only
 used when they are defined by crystal symmetry.  An approximate (isotropic)
 treatment of cell esds is used for estimating esds involving l.s. planes.
;

loop_
_geom_bond_atom_site_label_1
_geom_bond_atom_site_label_2
_geom_bond_distance
_geom_bond_site_symmetry_2
_geom_bond_publ_flag
Au1 C9 2.03(2) . ?
Au1 C1 2.05(2) . ?
O1 C6 1.20(3) . ?
O2 C6 1.34(3) . ?
O2 C7 1.47(3) . ?
O3 C14 1.19(3) . ?
O4 C14 1.31(3) . ?
O4 C15 1.49(3) . ?
N1 C1 1.34(3) . ?
N1 C2 1.39(4) . ?
N1 C4 1.43(3) . ?
N2 C1 1.33(3) . ?
N2 C3 1.35(4) . ?
N2 C5 1.48(4) . ?
N3 C9 1.37(3) . ?
N3 C10 1.41(3) . ?
N3 C12 1.47(4) . ?
N4 C9 1.28(3) . ?
N4 C11 1.37(4) . ?
N4 C13 1.53(3) . ?
C2 C3 1.38(3) . ?
C2 C6 1.48(4) . ?
C7 C8 1.47(4) . ?
C10 C11 1.34(4) . ?
C10 C14 1.48(4) . ?
C15 C16 1.48(4) . ?
F1 B1 1.44(5) . ?
B1 F2 1.20(6) . ?
B1 F4A 1.27(7) . ?
B1 F4 1.37(7) . ?
B1 F3A 1.41(6) . ?
B1 F3 1.47(6) . ?
B1 F2A 1.51(6) . ?

loop_
_geom_angle_atom_site_label_1
_geom_angle_atom_site_label_2
_geom_angle_atom_site_label_3
_geom_angle
_geom_angle_site_symmetry_1
_geom_angle_site_symmetry_3
_geom_angle_publ_flag
C9 Au1 C1 177.5(9) . . ?
C6 O2 C7 114(2) . . ?
C14 O4 C15 116(2) . . ?
C1 N1 C2 108(2) . . ?
C1 N1 C4 126(2) . . ?
C2 N1 C4 126(2) . . ?
C1 N2 C3 111(2) . . ?
C1 N2 C5 123(3) . . ?
C3 N2 C5 126(3) . . ?
C9 N3 C10 108(2) . . ?
C9 N3 C12 126(2) . . ?
C10 N3 C12 126(2) . . ?
C9 N4 C11 113(2) . . ?
C9 N4 C13 123(2) . . ?
C11 N4 C13 125(2) . . ?
N2 C1 N1 108(2) . . ?
N2 C1 Au1 128(2) . . ?
N1 C1 Au1 124.1(18) . . ?
C3 C2 N1 107(2) . . ?
C3 C2 C6 131(3) . . ?
N1 C2 C6 122(2) . . ?
N2 C3 C2 106(2) . . ?
O1 C6 O2 125(3) . . ?
O1 C6 C2 125(3) . . ?
O2 C6 C2 110(2) . . ?
C8 C7 O2 108(2) . . ?
N4 C9 N3 106(2) . . ?
N4 C9 Au1 128.1(17) . . ?
N3 C9 Au1 125.5(18) . . ?
C11 C10 N3 106(2) . . ?
C11 C10 C14 130(3) . . ?
N3 C10 C14 124(2) . . ?
C10 C11 N4 106(3) . . ?
O3 C14 O4 128(3) . . ?
O3 C14 C10 124(3) . . ?
O4 C14 C10 108(2) . . ?
C16 C15 O4 106(2) . . ?
F2 B1 F4 121(5) . . ?
F4A B1 F3A 111(6) . . ?
F2 B1 F1 107(4) . . ?
F4A B1 F1 113(6) . . ?
F4 B1 F1 109(5) . . ?
F3A B1 F1 118(3) . . ?
F2 B1 F3 118(5) . . ?
F4 B1 F3 103(4) . . ?
F1 B1 F3 96(4) . . ?
F4A B1 F2A 104(5) . . ?
F3A B1 F2A 101(4) . . ?
F1 B1 F2A 108(3) . . ?

loop_
_geom_torsion_atom_site_label_1
_geom_torsion_atom_site_label_2
_geom_torsion_atom_site_label_3
_geom_torsion_atom_site_label_4
_geom_torsion
_geom_torsion_site_symmetry_1
_geom_torsion_site_symmetry_2
_geom_torsion_site_symmetry_3
_geom_torsion_site_symmetry_4
_geom_torsion_publ_flag
C3 N2 C1 N1 0(3) . . . . ?
C5 N2 C1 N1 179(3) . . . . ?
C3 N2 C1 Au1 -177(2) . . . . ?
C5 N2 C1 Au1 2(4) . . . . ?
C2 N1 C1 N2 1(3) . . . . ?
C4 N1 C1 N2 -178(2) . . . . ?
C2 N1 C1 Au1 177.7(18) . . . . ?
C4 N1 C1 Au1 -1(4) . . . . ?
C1 N1 C2 C3 -1(3) . . . . ?
C4 N1 C2 C3 178(2) . . . . ?
C1 N1 C2 C6 -180(2) . . . . ?
C4 N1 C2 C6 -1(4) . . . . ?
C1 N2 C3 C2 -1(3) . . . . ?
C5 N2 C3 C2 180(3) . . . . ?
N1 C2 C3 N2 1(3) . . . . ?
C6 C2 C3 N2 180(3) . . . . ?
C7 O2 C6 O1 3(4) . . . . ?
C7 O2 C6 C2 -177(2) . . . . ?
C3 C2 C6 O1 174(3) . . . . ?
N1 C2 C6 O1 -8(4) . . . . ?
C3 C2 C6 O2 -6(4) . . . . ?
N1 C2 C6 O2 173(2) . . . . ?
C6 O2 C7 C8 -173(2) . . . . ?
C11 N4 C9 N3 -1(3) . . . . ?
C13 N4 C9 N3 -178(2) . . . . ?
C11 N4 C9 Au1 178.7(19) . . . . ?
C13 N4 C9 Au1 2(4) . . . . ?
C10 N3 C9 N4 1(3) . . . . ?
C12 N3 C9 N4 -178(2) . . . . ?
C10 N3 C9 Au1 -178.9(17) . . . . ?
C12 N3 C9 Au1 2(4) . . . . ?
C9 N3 C10 C11 -1(3) . . . . ?
C12 N3 C10 C11 178(2) . . . . ?
C9 N3 C10 C14 177(2) . . . . ?
C12 N3 C10 C14 -4(4) . . . . ?
N3 C10 C11 N4 0(3) . . . . ?
C14 C10 C11 N4 -177(2) . . . . ?
C9 N4 C11 C10 1(3) . . . . ?
C13 N4 C11 C10 178(2) . . . . ?
C15 O4 C14 O3 -1(4) . . . . ?
C15 O4 C14 C10 178.5(18) . . . . ?
C11 C10 C14 O3 180(3) . . . . ?
N3 C10 C14 O3 3(4) . . . . ?
C11 C10 C14 O4 0(4) . . . . ?
N3 C10 C14 O4 -177(2) . . . . ?
C14 O4 C15 C16 179(2) . . . . ?

_refine_diff_density_max         7.325
_refine_diff_density_min         -3.611
_refine_diff_density_rms         0.357

_shelx_res_file                  
;
TITL sm37db_a.res in P-1
    sm37db.res
    created by SHELXL-2018/3 at 17:31:44 on 16-May-2023
REM Old TITL sm37db_twin1_hklf4 in P-1
REM SHELXT solution in P-1: R1 0.192, Rweak 0.015, 0.095
REM <I/s> 0.000 for 0 systematic absences, Orientation as input
REM Formula found by SHELXT: C23 B N2 O4 F2 Au
CELL 1.54184 7.02 10.3525 15.2507 86.57 79.101 76.542
ZERR 2 0.0006 0.001 0.0017 0.008 0.009 0.008
LATT 1
SFAC C H Au B F N O
UNIT 32 48 2 2 8 8 8

L.S. 4 0 0
PLAN  10
SIZE 0.16 0.12 0.02
TEMP -173
CONF
BOND
list 4
fmap 2
acta
MERG 0
REM <olex2.extras>
REM <HklSrc "%./sm37db_twin1_hklf5.hkl">
REM </olex2.extras>

WGHT    0.200000
BASF   0.28947   0.30236
FVAR       1.68121   0.55009
AU1   3    0.254736    0.574914    0.463316    11.00000    0.04255    0.05164 =
         0.07015    0.00188   -0.01136   -0.01775
O1    7    0.584643    0.560487    0.080194    11.00000    0.08339    0.04822 =
         0.08991   -0.00310   -0.00206   -0.02356
O2    7    0.470677    0.778334    0.051832    11.00000    0.06381    0.05177 =
         0.07023   -0.00615   -0.00350   -0.01744
O3    7   -0.056857    0.551053    0.853548    11.00000    0.07739    0.05386 =
         0.07961   -0.00579   -0.01258   -0.00670
O4    7    0.032376    0.328584    0.861303    11.00000    0.05520    0.04807 =
         0.07646    0.00437   -0.00983   -0.02047
N1    6    0.401767    0.609124    0.266194    11.00000    0.04368    0.04441 =
         0.07516    0.00393   -0.01679   -0.01856
N2    6    0.271263    0.801323    0.325593    11.00000    0.05182    0.06689 =
         0.08275    0.00763   -0.01730   -0.00667
N3    6    0.103735    0.527659    0.660209    11.00000    0.04727    0.05814 =
         0.07842    0.00727   -0.02489   -0.01829
N4    6    0.231777    0.346322    0.592290    11.00000    0.04924    0.05263 =
         0.06386   -0.00458    0.00583   -0.00975
C1    1    0.315479    0.671094    0.343403    11.00000    0.06426    0.04152 =
         0.06281    0.00799    0.00470   -0.02072
C2    1    0.412078    0.705742    0.198806    11.00000    0.05174    0.06188 =
         0.07079   -0.01022   -0.00764   -0.01746
C3    1    0.326213    0.827490    0.238082    11.00000    0.05314    0.04233 =
         0.06932   -0.00300   -0.01193   -0.00961
AFIX  43
H3    2    0.309405    0.912254    0.209254    11.00000   -1.20000
AFIX   0
C4    1    0.467583    0.469029    0.254665    11.00000    0.04837    0.04071 =
         0.09103    0.00880   -0.00899   -0.01162
AFIX 137
H4A   2    0.373679    0.436888    0.226252    11.00000   -1.50000
H4B   2    0.474449    0.424941    0.313034    11.00000   -1.50000
H4C   2    0.599826    0.449032    0.216791    11.00000   -1.50000
AFIX   0
C5    1    0.172250    0.901707    0.394934    11.00000    0.07582    0.06268 =
         0.07131   -0.01754   -0.00333   -0.00244
AFIX 137
H5A   2    0.134817    0.856655    0.451768    11.00000   -1.50000
H5B   2    0.052603    0.957708    0.376773    11.00000   -1.50000
H5C   2    0.263892    0.957101    0.402089    11.00000   -1.50000
AFIX   0
C6    1    0.499445    0.670095    0.104921    11.00000    0.04370    0.04571 =
         0.08481    0.00343   -0.00848   -0.01634
C7    1    0.543711    0.751608   -0.043882    11.00000    0.06377    0.06451 =
         0.06969    0.00446   -0.00483   -0.03077
AFIX  23
H7A   2    0.684800    0.702568   -0.053724    11.00000   -1.20000
H7B   2    0.464413    0.696964   -0.065722    11.00000   -1.20000
AFIX   0
C8    1    0.524172    0.880156   -0.092087    11.00000    0.07141    0.06235 =
         0.07841   -0.00756   -0.00864   -0.01566
AFIX 137
H8A   2    0.568862    0.865012   -0.156268    11.00000   -1.50000
H8B   2    0.606151    0.932407   -0.071179    11.00000   -1.50000
H8C   2    0.384493    0.928640   -0.080911    11.00000   -1.50000
AFIX   0
C9    1    0.194485    0.472476    0.579391    11.00000    0.06037    0.04758 =
         0.05072    0.01019    0.00143   -0.02339
C10   1    0.092314    0.424484    0.724225    11.00000    0.04588    0.04767 =
         0.07176   -0.00370   -0.01846   -0.01448
C11   1    0.174368    0.310762    0.679860    11.00000    0.05488    0.06923 =
         0.08720    0.01531   -0.01746   -0.01206
AFIX  43
H11   2    0.189640    0.223117    0.704245    11.00000   -1.20000
AFIX   0
C12   1    0.027381    0.670696    0.677101    11.00000    0.05569    0.06260 =
         0.08793    0.00274   -0.01457   -0.00411
AFIX 137
H12A  2    0.134370    0.708760    0.689946    11.00000   -1.50000
H12B  2   -0.082518    0.683360    0.728349    11.00000   -1.50000
H12C  2   -0.020502    0.715116    0.624245    11.00000   -1.50000
AFIX   0
C13   1    0.339216    0.248423    0.517783    11.00000    0.06496    0.06168 =
         0.07944   -0.00623   -0.00762   -0.00605
AFIX 137
H13A  2    0.249087    0.245435    0.476471    11.00000   -1.50000
H13B  2    0.380422    0.159761    0.543847    11.00000   -1.50000
H13C  2    0.456896    0.277422    0.485349    11.00000   -1.50000
AFIX   0
C14   1    0.012391    0.445140    0.820822    11.00000    0.04318    0.06185 =
         0.07270    0.01045   -0.01244   -0.01920
C15   1   -0.035560    0.329831    0.959840    11.00000    0.05058    0.06589 =
         0.08020    0.00212   -0.00898   -0.02220
AFIX  23
H15A  2    0.041185    0.378538    0.988654    11.00000   -1.20000
H15B  2   -0.178635    0.373505    0.975048    11.00000   -1.20000
AFIX   0
C16   1   -0.001269    0.189191    0.990252    11.00000    0.05817    0.07695 =
         0.08149    0.00885   -0.00196   -0.02210
AFIX 137
H16A  2   -0.085332    0.143917    0.964511    11.00000   -1.50000
H16B  2   -0.034822    0.184928    1.055564    11.00000   -1.50000
H16C  2    0.139050    0.145618    0.970816    11.00000   -1.50000
AFIX   0

F1    5    0.282654    0.912531    0.603241    11.00000    0.07535    0.11407 =
         0.11229   -0.02689   -0.01905   -0.01093
B1    4    0.348112    0.911535    0.687069    11.00000    0.09243    0.07108 =
         0.10751   -0.01152   -0.00874   -0.04474
PART 1
F2    5    0.434574    0.800000    0.699922    21.00000    0.13903    0.03852 =
         0.13858    0.00154   -0.06976   -0.01087
F3    5    0.149788    0.959136    0.740720    21.00000    0.07717    0.15402 =
         0.07538   -0.00669    0.00356   -0.03354
F4    5    0.436887    1.015806    0.688161    21.00000    0.06506    0.09337 =
         0.13382    0.01267   -0.03542   -0.03874
PART 2
F2A   5    0.562232    0.833484    0.675688   -21.00000    0.06302    0.06212 =
         0.09856    0.00388   -0.01482   -0.00345
F3A   5    0.257123    0.843226    0.759600   -21.00000    0.10301    0.10042 =
         0.06981    0.01139   -0.01744   -0.06752
F4A   5    0.355901    1.026499    0.709204   -21.00000    0.08549    0.02766 =
         0.19151   -0.00343   -0.03194   -0.02218
HKLF 5


REM  sm37db_a.res in P-1
REM wR2 = 0.3902, GooF = S = 1.613, Restrained GooF = 1.613 for all data
REM R1 = 0.1326 for 8123 Fo > 4sig(Fo) and 0.1674 for all 10988 data
REM 307 parameters refined using 0 restraints

END

WGHT      0.2000      0.0000

REM Highest difference peak  7.325,  deepest hole -3.611,  1-sigma level  0.357
Q1    1   0.2223  0.5836  0.5281  11.00000  0.05    5.87
Q2    1   0.2906  0.5631  0.3990  11.00000  0.05    5.70
Q3    1   0.0958  0.5546  0.4672  11.00000  0.05    2.01
Q4    1   0.1677  0.5051  0.6015  11.00000  0.05    1.85
Q5    1   0.4193  0.5892  0.4667  11.00000  0.05    1.82
Q6    1   0.2195  0.5002  0.5396  11.00000  0.05    1.80
Q7    1   0.1251  0.6603  0.4823  11.00000  0.05    1.60
Q8    1   0.2951  0.2643  0.5383  11.00000  0.05    1.57
Q9    1   0.3455  0.6440  0.3308  11.00000  0.05    1.55
Q10   1   0.5230  0.4974  0.3814  11.00000  0.05    1.42
;
_shelx_res_checksum              39757
####################################################################### 
# 
# This file contains crystal structure data downloaded from the 
# Cambridge Structural Database (CSD) hosted by the Cambridge 
# Crystallographic Data Centre (CCDC).
# 
# Full information about CCDC data access policies and citation 
# guidelines are available at http://www.ccdc.cam.ac.uk/access/V1 
# 
# Audit and citation data items may have been added by the CCDC. 
# Please retain this information to preserve the provenance of 
# this file and to allow appropriate attribution of the data. 
# 
#######################################################################

data_sm34db
_database_code_depnum_ccdc_archive 'CCDC 2355441'
loop_
_audit_author_name
_audit_author_address
'Dirk Bockfeld'
;TU Braunschweig
Germany
;
_audit_update_record             
;
2024-05-14 deposited with the CCDC.	2024-07-30 downloaded from the CCDC.
;

_audit_creation_method           SHELXL-2018/3
_shelx_SHELXL_version_number     2018/3
_chemical_name_systematic        ?
_chemical_name_common            ?
_chemical_melting_point          ?
_chemical_formula_moiety         'C6 H8 Au Cl3 N2 O2'
_chemical_formula_sum            'C6 H8 Au Cl3 N2 O2'
_chemical_formula_weight         443.46

loop_
_atom_type_symbol
_atom_type_description
_atom_type_scat_dispersion_real
_atom_type_scat_dispersion_imag
_atom_type_scat_source
C C 0.0033 0.0016 'International Tables Vol C Tables 4.2.6.8 and 6.1.1.4'
H H 0.0000 0.0000 'International Tables Vol C Tables 4.2.6.8 and 6.1.1.4'
Au Au -2.0133 8.8022 'International Tables Vol C Tables 4.2.6.8 and 6.1.1.4'
Cl Cl 0.1484 0.1585 'International Tables Vol C Tables 4.2.6.8 and 6.1.1.4'
N N 0.0061 0.0033 'International Tables Vol C Tables 4.2.6.8 and 6.1.1.4'
O O 0.0106 0.0060 'International Tables Vol C Tables 4.2.6.8 and 6.1.1.4'

_space_group_crystal_system      triclinic
_space_group_IT_number           2
_space_group_name_H-M_alt        'P -1'
_space_group_name_Hall           '-P 1'

_shelx_space_group_comment       
;
The symmetry employed for this shelxl refinement is uniquely defined
by the following loop, which should always be used as a source of
symmetry information in preference to the above space-group names.
They are only intended as comments.
;

loop_
_space_group_symop_operation_xyz
'x, y, z'
'-x, -y, -z'

_cell_length_a                   10.7651(2)
_cell_length_b                   10.9548(2)
_cell_length_c                   11.9269(2)
_cell_angle_alpha                66.2328(18)
_cell_angle_beta                 83.8452(16)
_cell_angle_gamma                62.158(2)
_cell_volume                     1132.52(4)
_cell_formula_units_Z            4
_cell_measurement_temperature    100(2)
_cell_measurement_reflns_used    73807
_cell_measurement_theta_min      2.2890
_cell_measurement_theta_max      44.9620

_exptl_crystal_description       irregular
_exptl_crystal_colour            colourless
_exptl_crystal_density_meas      ?
_exptl_crystal_density_method    ?
_exptl_crystal_density_diffrn    2.601
_exptl_crystal_F_000             816
_exptl_transmission_factor_min   ?
_exptl_transmission_factor_max   ?
_exptl_crystal_size_max          0.240
_exptl_crystal_size_mid          0.150
_exptl_crystal_size_min          0.080
_exptl_absorpt_coefficient_mu    13.673
_shelx_estimated_absorpt_T_min   0.138
_shelx_estimated_absorpt_T_max   0.408
loop_
_exptl_crystal_face_index_h
_exptl_crystal_face_index_k
_exptl_crystal_face_index_l
_exptl_crystal_face_perp_dist
-13 -14 -4 0.0959
5 3 16 0.0726
-1 0 -15 0.0665
-12 -14 -9 0.0977
-9 -3 11 0.0541
-6 1 14 0.0509
7 0 -14 0.0472
-6 -15 -10 0.1055
-12 0 8 0.0374
13 1 -7 0.0414
12 0 -8 0.0404
9 -7 -1 0.0798
-9 7 1 0.0950
14 2 1 0.0548
-13 -1 -5 0.0548
14 5 6 0.0633
13 1 5 0.0637
-1 -7 10 0.0861
-7 -1 -13 0.0660
-10 0 11 0.0357
9 -1 -12 0.0364
13 14 4 0.0874
loop_
_exptl_oxdiff_crystal_face_indexfrac_h
_exptl_oxdiff_crystal_face_indexfrac_k
_exptl_oxdiff_crystal_face_indexfrac_l
_exptl_oxdiff_crystal_face_x
_exptl_oxdiff_crystal_face_y
_exptl_oxdiff_crystal_face_z
-12.5901 -13.5654 -4.2989 0.0008 -0.0091 1.0000
4.8278 3.3220 15.5490 -0.1767 0.9546 -0.2399
-1.3915 0.4407 -14.8207 0.1821 -0.9826 -0.0376
-11.8454 -13.6778 -8.5580 0.1333 -0.2473 0.9597
-9.3882 -3.2599 11.4305 -0.6211 0.5888 0.5172
-6.4241 0.8372 14.3176 -0.7022 0.6661 0.2514
7.3422 0.3478 -13.6013 0.6847 -0.6494 -0.3309
-5.7821 -15.0963 -9.7123 0.5877 -0.0783 0.8053
-12.3309 -0.0935 7.5241 -0.8775 0.1151 0.4655
12.9160 1.3322 -6.7955 0.8372 -0.1097 -0.5357
12.2424 -0.0801 -7.6223 0.8827 -0.1158 -0.4554
8.5888 -6.8637 -1.3994 0.8788 0.4771 -0.0092
-8.5888 6.8637 1.3994 -0.8788 -0.4771 0.0092
14.0729 1.8542 1.1657 0.7264 0.3951 -0.5623
-12.8516 -1.2537 -5.2004 -0.6050 -0.6383 0.4760
14.2039 4.6524 5.5108 0.5120 0.5407 -0.6675
12.6778 0.9102 5.1537 0.6125 0.6461 -0.4554
-0.5678 -7.0386 9.8923 0.1219 0.9223 0.3668
-6.8866 -0.6969 -12.8874 -0.1274 -0.9693 0.2105
-10.3536 -0.2166 10.9574 -0.8198 0.3916 0.4177
9.4642 -1.1673 -11.8056 0.8514 -0.4066 -0.3313
12.6259 13.5116 4.0606 0.0086 -0.0022 -1.0000
_exptl_absorpt_correction_T_min  0.113
_exptl_absorpt_correction_T_max  0.724
_exptl_absorpt_correction_type   gaussian
_exptl_absorpt_process_details   
;
CrysAlisPro 1.171.42.64a (Rigaku Oxford Diffraction, 2022)
Numerical absorption correction based on gaussian integration over
a multifaceted crystal model
Empirical absorption correction using spherical harmonics,
implemented in SCALE3 ABSPACK scaling algorithm.
;
_oxdiff_exptl_absorpt_empirical_full_min 0.755
_oxdiff_exptl_absorpt_empirical_full_max 1.654
_oxdiff_exptl_absorpt_empirical_details 
;
Empirical correction (ABSPACK) includes:
- Absorption correction using spherical harmonics
- Frame scaling
- Detector area scaling
;
_diffrn_ambient_temperature      100(2)
_diffrn_ambient_environment      N~2~
_diffrn_source                   'micro-focus sealed X-ray tube'
_diffrn_source_type              'PhotonJet (Mo) X-ray Source'
_diffrn_radiation_probe          x-ray
_diffrn_radiation_type           'Mo K\a'
_diffrn_radiation_wavelength     0.71073
_diffrn_radiation_monochromator  mirror
_diffrn_measurement_device       'four-circle diffractometer'
_diffrn_measurement_device_type  
'XtaLAB Synergy, Single source at offset/far, HyPix'
_diffrn_detector                 'Hybrid Pixel Array Detector'
_diffrn_detector_type            HyPix
_diffrn_detector_area_resol_mean 10.0000
_diffrn_measurement_method       '\w scans'
_diffrn_reflns_number            41473
_diffrn_reflns_av_unetI/netI     0.0228
_diffrn_reflns_av_R_equivalents  ?
_diffrn_reflns_limit_h_min       -21
_diffrn_reflns_limit_h_max       21
_diffrn_reflns_limit_k_min       -21
_diffrn_reflns_limit_k_max       21
_diffrn_reflns_limit_l_min       -23
_diffrn_reflns_limit_l_max       23
_diffrn_reflns_theta_min         2.150
_diffrn_reflns_theta_max         45.023
_diffrn_reflns_theta_full        25.242
_diffrn_measured_fraction_theta_max 0.996
_diffrn_measured_fraction_theta_full 1.000
_diffrn_reflns_Laue_measured_fraction_max 0.996
_diffrn_reflns_Laue_measured_fraction_full 1.000
_diffrn_reflns_point_group_measured_fraction_max 0.996
_diffrn_reflns_point_group_measured_fraction_full 1.000
_reflns_number_total             41473
_reflns_number_gt                33178
_reflns_threshold_expression     'I > 2\s(I)'
_reflns_Friedel_coverage         0.000
_reflns_Friedel_fraction_max     .
_reflns_Friedel_fraction_full    .

_reflns_special_details          
;
 _reflns_Friedel_fraction is defined as the number of unique
 Friedel pairs measured divided by the number that would be
 possible theoretically, ignoring centric projections and
 systematic absences. Completness statistics refer to single and
 composite reflections containing twin component 1 only.
;

_computing_data_collection       'CrysAlisPro 1.171.42.64a (Rigaku OD, 2022)'
_computing_cell_refinement       'CrysAlisPro 1.171.42.64a (Rigaku OD, 2022)'
_computing_data_reduction        'CrysAlisPro 1.171.42.64a (Rigaku OD, 2022)'

_computing_structure_solution    
'SHELXT 2018/2 (G. M. Sheldrick, Acta Cryst., 2015, A71, 3-8)'
_computing_structure_refinement  
'SHELXL-2018/3 (G. M. Sheldrick, Acta Cryst., 2015, C71, 3-8)'
_computing_molecular_graphics    ?
_computing_publication_material  
'OLEX2 v1.3 (O. V. Dolomanov et al., J. Appl. Cryst., 2009, 42, 339-341)'

_refine_special_details          
;
 The OH hydrogen atoms H2 and H2A were refined freely.
 All other H atoms were placed in idealised positions and refined using a riding
 model, with a common U restrained to be 1.2 (1.5 for methyl groups) times
 the equivalent isotropic displacement parameter of the parent atom.
 Ordered methyl groups were treated as rigid bodies and allowed to
 rotate around the E-CH3 bond.

 Refinement of F^2^ against ALL reflections.  The weighted R-factor wR and
 goodness of fit S are based on F^2^, conventional R-factors R are based
 on F, with F set to zero for negative F^2^. The threshold expression of
 F^2^ > 2sigma(F^2^) is used only for calculating R-factors(gt) etc. and is
 not relevant to the choice of reflections for refinement.  R-factors based
 on F^2^ are statistically about twice as large as those based on F, and R-
 factors based on ALL data will be even larger.

 Refined as a 2-component twin. Component 2 rotated by 179.9923\%
 around [0.39 0.84 0.37] (reciprocal) or [0.00 1.00 0.00] (direct).
;
_refine_ls_structure_factor_coef Fsqd
_refine_ls_matrix_type           full
_refine_ls_weighting_scheme      calc
_refine_ls_weighting_details     
'w=1/[\s^2^(Fo^2^)+(0.0336P)^2^+0.5441P] where P=(Fo^2^+2Fc^2^)/3'
_atom_sites_solution_primary     iterative
_atom_sites_solution_secondary   difmap
_atom_sites_solution_hydrogens   mixed
_refine_ls_hydrogen_treatment    mixed
_refine_ls_extinction_method     none
_refine_ls_extinction_coef       .
_refine_ls_number_reflns         41473
_refine_ls_number_parameters     266
_refine_ls_number_restraints     0
_refine_ls_R_factor_all          0.0395
_refine_ls_R_factor_gt           0.0267
_refine_ls_wR_factor_ref         0.0688
_refine_ls_wR_factor_gt          0.0652
_refine_ls_goodness_of_fit_ref   1.078
_refine_ls_restrained_S_all      1.078
_refine_ls_shift/su_max          0.001
_refine_ls_shift/su_mean         0.000

loop_
_atom_site_label
_atom_site_type_symbol
_atom_site_fract_x
_atom_site_fract_y
_atom_site_fract_z
_atom_site_U_iso_or_equiv
_atom_site_adp_type
_atom_site_occupancy
_atom_site_site_symmetry_order
_atom_site_calc_flag
_atom_site_refinement_flags_posn
_atom_site_refinement_flags_adp
_atom_site_refinement_flags_occupancy
_atom_site_disorder_assembly
_atom_site_disorder_group
Au1 Au 1.02305(2) 0.44925(2) 0.32115(2) 0.01474(2) Uani 1 1 d . . . . .
Cl1 Cl 1.24631(6) 0.28200(7) 0.42585(6) 0.02345(10) Uani 1 1 d . . . . .
Cl2 Cl 1.00135(7) 0.26831(6) 0.28730(6) 0.02290(10) Uani 1 1 d . . . . .
Cl3 Cl 1.02722(7) 0.64620(7) 0.34005(7) 0.02625(11) Uani 1 1 d . . . . .
O1 O 0.40452(17) 0.7310(2) 0.32915(16) 0.0200(3) Uani 1 1 d . . . . .
O2 O 0.35969(18) 0.8745(2) 0.12541(16) 0.0203(3) Uani 1 1 d . . . . .
N1 N 0.70717(18) 0.6045(2) 0.29102(17) 0.0151(3) Uani 1 1 d . . . . .
N2 N 0.79115(19) 0.6978(2) 0.12291(18) 0.0175(3) Uani 1 1 d . . . . .
C1 C 0.8267(2) 0.5927(2) 0.23962(19) 0.0153(3) Uani 1 1 d . . . . .
C2 C 0.5936(2) 0.7199(2) 0.20490(19) 0.0153(3) Uani 1 1 d . . . . .
C3 C 0.6475(2) 0.7772(2) 0.0993(2) 0.0178(3) Uani 1 1 d . . . . .
H3 H 0.595222 0.856869 0.024053 0.021 Uiso 1 1 calc R U . . .
C4 C 0.7000(3) 0.5059(3) 0.4163(2) 0.0214(4) Uani 1 1 d . . . . .
H4A H 0.669915 0.562093 0.468959 0.032 Uiso 1 1 calc R U . . .
H4B H 0.793376 0.419004 0.449352 0.032 Uiso 1 1 calc R U . . .
H4C H 0.631968 0.470749 0.414181 0.032 Uiso 1 1 calc R U . . .
C5 C 0.8909(3) 0.7244(3) 0.0343(2) 0.0249(4) Uani 1 1 d . . . . .
H5A H 0.927131 0.782158 0.052603 0.037 Uiso 1 1 calc R U . . .
H5B H 0.842536 0.781304 -0.049301 0.037 Uiso 1 1 calc R U . . .
H5C H 0.969591 0.627549 0.040346 0.037 Uiso 1 1 calc R U . . .
C6 C 0.4449(2) 0.7733(2) 0.22748(19) 0.0157(3) Uani 1 1 d . . . . .
Au1A Au 0.47588(2) 0.28917(2) 0.18480(2) 0.01499(2) Uani 1 1 d . . . . .
Cl1A Cl 0.25068(6) 0.43765(7) 0.08255(6) 0.02450(10) Uani 1 1 d . . . . .
Cl2A Cl 0.47507(7) 0.07075(7) 0.21131(6) 0.02450(10) Uani 1 1 d . . . . .
Cl3A Cl 0.49723(8) 0.49189(7) 0.17080(7) 0.03086(14) Uani 1 1 d . . . . .
O1A O 1.09166(17) -0.0286(2) 0.16821(15) 0.0197(3) Uani 1 1 d . . . . .
O2A O 1.14029(17) -0.1352(2) 0.37472(15) 0.0189(3) Uani 1 1 d . . . . .
N1A N 0.79096(19) 0.1179(2) 0.20799(17) 0.0158(3) Uani 1 1 d . . . . .
N2A N 0.71214(19) 0.0908(2) 0.38747(17) 0.0162(3) Uani 1 1 d . . . . .
C1A C 0.6735(2) 0.1590(2) 0.26554(19) 0.0158(3) Uani 1 1 d . . . . .
C2A C 0.9064(2) 0.0201(2) 0.29695(19) 0.0151(3) Uani 1 1 d . . . . .
C3A C 0.8554(2) 0.0041(2) 0.40882(19) 0.0164(3) Uani 1 1 d . . . . .
H3A H 0.909313 -0.056084 0.486919 0.020 Uiso 1 1 calc R U . . .
C4A C 0.7937(3) 0.1724(3) 0.0740(2) 0.0265(5) Uani 1 1 d . . . . .
H4AA H 0.830980 0.245023 0.046162 0.040 Uiso 1 1 calc R U . . .
H4AB H 0.697743 0.221451 0.034490 0.040 Uiso 1 1 calc R U . . .
H4AC H 0.854318 0.087185 0.051832 0.040 Uiso 1 1 calc R U . . .
C5A C 0.6145(2) 0.1086(3) 0.4820(2) 0.0219(4) Uani 1 1 d . . . . .
H5AA H 0.582619 0.207673 0.483429 0.033 Uiso 1 1 calc R U . . .
H5AB H 0.662731 0.029547 0.562676 0.033 Uiso 1 1 calc R U . . .
H5AC H 0.532843 0.100647 0.463280 0.033 Uiso 1 1 calc R U . . .
C6A C 1.0545(2) -0.0492(2) 0.2718(2) 0.0156(3) Uani 1 1 d . . . . .
H2A H 1.217(5) -0.174(5) 0.357(4) 0.032(11) Uiso 1 1 d . . . . .
H2 H 0.274(5) 0.903(5) 0.145(4) 0.036(11) Uiso 1 1 d . . . . .

loop_
_atom_site_aniso_label
_atom_site_aniso_U_11
_atom_site_aniso_U_22
_atom_site_aniso_U_33
_atom_site_aniso_U_23
_atom_site_aniso_U_13
_atom_site_aniso_U_12
Au1 0.01042(3) 0.01392(3) 0.01742(3) -0.00548(2) -0.00005(2) -0.00418(2)
Cl1 0.01265(19) 0.0236(2) 0.0261(2) -0.00794(19) -0.00273(16) -0.00304(17)
Cl2 0.0261(3) 0.01577(19) 0.0248(2) -0.00699(17) -0.00418(19) -0.00784(18)
Cl3 0.0264(3) 0.0201(2) 0.0341(3) -0.0106(2) -0.0044(2) -0.0110(2)
O1 0.0131(6) 0.0226(7) 0.0186(6) -0.0080(6) 0.0019(5) -0.0043(5)
O2 0.0117(6) 0.0223(7) 0.0186(6) -0.0050(5) 0.0006(5) -0.0040(5)
N1 0.0107(6) 0.0154(6) 0.0162(6) -0.0046(5) 0.0001(5) -0.0050(5)
N2 0.0123(6) 0.0164(7) 0.0182(7) -0.0043(6) 0.0019(5) -0.0048(5)
C1 0.0113(7) 0.0148(7) 0.0167(7) -0.0050(6) -0.0002(5) -0.0046(6)
C2 0.0102(6) 0.0158(7) 0.0172(7) -0.0065(6) 0.0003(5) -0.0039(6)
C3 0.0132(7) 0.0169(8) 0.0173(7) -0.0042(6) 0.0013(6) -0.0046(6)
C4 0.0174(8) 0.0229(9) 0.0163(8) -0.0021(7) -0.0007(6) -0.0078(7)
C5 0.0153(8) 0.0258(10) 0.0230(10) -0.0025(8) 0.0034(7) -0.0079(8)
C6 0.0117(7) 0.0166(7) 0.0166(7) -0.0070(6) 0.0012(5) -0.0045(6)
Au1A 0.01046(3) 0.01536(3) 0.01673(3) -0.00669(2) -0.00006(2) -0.00367(2)
Cl1A 0.01294(19) 0.0268(2) 0.0256(2) -0.0087(2) -0.00282(17) -0.00360(18)
Cl2A 0.0290(3) 0.0212(2) 0.0242(2) -0.00524(19) -0.0034(2) -0.0144(2)
Cl3A 0.0313(3) 0.0174(2) 0.0412(4) -0.0108(2) -0.0122(3) -0.0070(2)
O1A 0.0121(6) 0.0223(7) 0.0166(6) -0.0049(5) 0.0013(5) -0.0043(5)
O2A 0.0113(6) 0.0199(6) 0.0174(6) -0.0046(5) -0.0005(5) -0.0032(5)
N1A 0.0120(6) 0.0163(6) 0.0154(6) -0.0050(5) 0.0007(5) -0.0048(5)
N2A 0.0118(6) 0.0186(7) 0.0157(6) -0.0066(5) 0.0013(5) -0.0055(5)
C1A 0.0124(7) 0.0163(7) 0.0168(7) -0.0061(6) 0.0006(5) -0.0054(6)
C2A 0.0122(7) 0.0145(7) 0.0156(7) -0.0043(6) 0.0004(5) -0.0051(6)
C3A 0.0120(7) 0.0174(7) 0.0163(7) -0.0049(6) 0.0005(5) -0.0055(6)
C4A 0.0180(9) 0.0331(12) 0.0147(8) -0.0057(8) 0.0014(7) -0.0046(9)
C5A 0.0134(8) 0.0289(10) 0.0183(8) -0.0093(8) 0.0029(6) -0.0063(7)
C6A 0.0110(6) 0.0142(7) 0.0186(7) -0.0053(6) 0.0014(5) -0.0045(6)

_geom_special_details            
;
 All esds (except the esd in the dihedral angle between two l.s. planes)
 are estimated using the full covariance matrix.  The cell esds are taken
 into account individually in the estimation of esds in distances, angles
 and torsion angles; correlations between esds in cell parameters are only
 used when they are defined by crystal symmetry.  An approximate (isotropic)
 treatment of cell esds is used for estimating esds involving l.s. planes.
;

loop_
_geom_bond_atom_site_label_1
_geom_bond_atom_site_label_2
_geom_bond_distance
_geom_bond_site_symmetry_2
_geom_bond_publ_flag
Au1 C1 1.997(2) . ?
Au1 Cl3 2.2787(6) . ?
Au1 Cl2 2.2900(6) . ?
Au1 Cl1 2.3192(6) . ?
O1 C6 1.223(3) . ?
O2 C6 1.324(3) . ?
N1 C1 1.337(3) . ?
N1 C2 1.388(3) . ?
N1 C4 1.469(3) . ?
N2 C1 1.349(3) . ?
N2 C3 1.367(3) . ?
N2 C5 1.468(3) . ?
C2 C3 1.365(3) . ?
C2 C6 1.462(3) . ?
Au1A C1A 1.997(2) . ?
Au1A Cl3A 2.2764(6) . ?
Au1A Cl2A 2.2879(6) . ?
Au1A Cl1A 2.3155(6) . ?
O1A C6A 1.221(3) . ?
O2A C6A 1.321(3) . ?
N1A C1A 1.343(3) . ?
N1A C2A 1.393(3) . ?
N1A C4A 1.466(3) . ?
N2A C1A 1.345(3) . ?
N2A C3A 1.366(3) . ?
N2A C5A 1.465(3) . ?
C2A C3A 1.363(3) . ?
C2A C6A 1.469(3) . ?

loop_
_geom_angle_atom_site_label_1
_geom_angle_atom_site_label_2
_geom_angle_atom_site_label_3
_geom_angle
_geom_angle_site_symmetry_1
_geom_angle_site_symmetry_3
_geom_angle_publ_flag
C1 Au1 Cl3 87.23(6) . . ?
C1 Au1 Cl2 87.56(6) . . ?
Cl3 Au1 Cl2 174.44(2) . . ?
C1 Au1 Cl1 176.95(6) . . ?
Cl3 Au1 Cl1 92.14(2) . . ?
Cl2 Au1 Cl1 93.17(2) . . ?
C1 N1 C2 108.65(17) . . ?
C1 N1 C4 124.76(17) . . ?
C2 N1 C4 126.54(18) . . ?
C1 N2 C3 109.70(18) . . ?
C1 N2 C5 125.51(19) . . ?
C3 N2 C5 124.79(19) . . ?
N1 C1 N2 107.70(17) . . ?
N1 C1 Au1 126.48(15) . . ?
N2 C1 Au1 125.80(15) . . ?
C3 C2 N1 107.26(17) . . ?
C3 C2 C6 127.23(19) . . ?
N1 C2 C6 125.44(18) . . ?
C2 C3 N2 106.70(18) . . ?
O1 C6 O2 124.25(19) . . ?
O1 C6 C2 123.75(19) . . ?
O2 C6 C2 111.99(18) . . ?
C1A Au1A Cl3A 88.00(6) . . ?
C1A Au1A Cl2A 86.40(6) . . ?
Cl3A Au1A Cl2A 174.30(2) . . ?
C1A Au1A Cl1A 177.14(6) . . ?
Cl3A Au1A Cl1A 92.92(2) . . ?
Cl2A Au1A Cl1A 92.72(2) . . ?
C1A N1A C2A 108.31(18) . . ?
C1A N1A C4A 124.61(19) . . ?
C2A N1A C4A 127.06(18) . . ?
C1A N2A C3A 109.61(17) . . ?
C1A N2A C5A 124.74(18) . . ?
C3A N2A C5A 125.64(18) . . ?
N1A C1A N2A 107.91(18) . . ?
N1A C1A Au1A 125.98(16) . . ?
N2A C1A Au1A 126.03(15) . . ?
C3A C2A N1A 107.10(18) . . ?
C3A C2A C6A 127.54(19) . . ?
N1A C2A C6A 125.35(18) . . ?
C2A C3A N2A 107.07(18) . . ?
O1A C6A O2A 125.06(19) . . ?
O1A C6A C2A 123.51(19) . . ?
O2A C6A C2A 111.43(18) . . ?

loop_
_geom_torsion_atom_site_label_1
_geom_torsion_atom_site_label_2
_geom_torsion_atom_site_label_3
_geom_torsion_atom_site_label_4
_geom_torsion
_geom_torsion_site_symmetry_1
_geom_torsion_site_symmetry_2
_geom_torsion_site_symmetry_3
_geom_torsion_site_symmetry_4
_geom_torsion_publ_flag
C2 N1 C1 N2 -0.1(2) . . . . ?
C4 N1 C1 N2 177.4(2) . . . . ?
C2 N1 C1 Au1 178.49(15) . . . . ?
C4 N1 C1 Au1 -4.0(3) . . . . ?
C3 N2 C1 N1 -0.2(3) . . . . ?
C5 N2 C1 N1 179.4(2) . . . . ?
C3 N2 C1 Au1 -178.85(16) . . . . ?
C5 N2 C1 Au1 0.7(3) . . . . ?
C1 N1 C2 C3 0.4(2) . . . . ?
C4 N1 C2 C3 -177.1(2) . . . . ?
C1 N1 C2 C6 -176.6(2) . . . . ?
C4 N1 C2 C6 5.9(3) . . . . ?
N1 C2 C3 N2 -0.6(2) . . . . ?
C6 C2 C3 N2 176.4(2) . . . . ?
C1 N2 C3 C2 0.5(3) . . . . ?
C5 N2 C3 C2 -179.1(2) . . . . ?
C3 C2 C6 O1 -169.2(2) . . . . ?
N1 C2 C6 O1 7.3(4) . . . . ?
C3 C2 C6 O2 9.6(3) . . . . ?
N1 C2 C6 O2 -173.9(2) . . . . ?
C2A N1A C1A N2A 0.4(2) . . . . ?
C4A N1A C1A N2A -177.9(2) . . . . ?
C2A N1A C1A Au1A -176.51(15) . . . . ?
C4A N1A C1A Au1A 5.1(3) . . . . ?
C3A N2A C1A N1A -0.5(3) . . . . ?
C5A N2A C1A N1A 179.1(2) . . . . ?
C3A N2A C1A Au1A 176.42(16) . . . . ?
C5A N2A C1A Au1A -4.0(3) . . . . ?
C1A N1A C2A C3A -0.2(2) . . . . ?
C4A N1A C2A C3A 178.1(2) . . . . ?
C1A N1A C2A C6A -179.4(2) . . . . ?
C4A N1A C2A C6A -1.1(4) . . . . ?
N1A C2A C3A N2A -0.1(2) . . . . ?
C6A C2A C3A N2A 179.1(2) . . . . ?
C1A N2A C3A C2A 0.4(2) . . . . ?
C5A N2A C3A C2A -179.2(2) . . . . ?
C3A C2A C6A O1A -179.8(2) . . . . ?
N1A C2A C6A O1A -0.7(3) . . . . ?
C3A C2A C6A O2A 0.1(3) . . . . ?
N1A C2A C6A O2A 179.2(2) . . . . ?

_refine_diff_density_max         2.950
_refine_diff_density_min         -1.297
_refine_diff_density_rms         0.175

_shelx_res_file                  
;
TITL sm34db_a.res in P-1
    sm34db.res
    created by SHELXL-2018/3 at 14:13:15 on 17-Feb-2023
REM Old TITL sm34db in P-1 #2
REM SHELXT solution in P-1: R1 0.060, Rweak 0.004, 0.066
REM <I/s> 0.000 for 0 systematic absences, Orientation as input
REM Formula found by SHELXT: C15 N7 O3 Cl6 Au2
CELL 0.71073 10.7651 10.9548 11.9269 66.2328 83.8452 62.158
ZERR 4 0.0002 0.0002 0.0002 0.0018 0.0016 0.002
LATT 1
SFAC C H Au Cl N O
UNIT 24 32 4 12 8 8

L.S. 16 0 0
PLAN  99
SIZE 0.08 0.15 0.24
TEMP -173
CONF
BOND
list 4
fmap 2
acta
MERG 0
REM <olex2.extras>
REM <HklSrc "%./sm34db_twin1_hklf5.hkl">
REM </olex2.extras>

WGHT    0.033600    0.544100
BASF   0.48861
FVAR       1.61165
AU1   3    1.023055    0.449251    0.321150    11.00000    0.01042    0.01392 =
         0.01742   -0.00548   -0.00005   -0.00418
CL1   4    1.246313    0.281999    0.425847    11.00000    0.01265    0.02356 =
         0.02611   -0.00794   -0.00273   -0.00304
CL2   4    1.001349    0.268314    0.287300    11.00000    0.02613    0.01577 =
         0.02483   -0.00699   -0.00418   -0.00784
CL3   4    1.027223    0.646201    0.340048    11.00000    0.02644    0.02013 =
         0.03408   -0.01059   -0.00445   -0.01100
O1    6    0.404519    0.731010    0.329153    11.00000    0.01313    0.02260 =
         0.01860   -0.00801    0.00193   -0.00428
O2    6    0.359690    0.874516    0.125411    11.00000    0.01172    0.02232 =
         0.01856   -0.00504    0.00062   -0.00399
N1    5    0.707166    0.604481    0.291023    11.00000    0.01068    0.01536 =
         0.01624   -0.00463    0.00015   -0.00501
N2    5    0.791152    0.697783    0.122911    11.00000    0.01229    0.01643 =
         0.01821   -0.00434    0.00194   -0.00475
C1    1    0.826696    0.592673    0.239621    11.00000    0.01132    0.01479 =
         0.01672   -0.00496   -0.00022   -0.00459
C2    1    0.593614    0.719860    0.204899    11.00000    0.01015    0.01580 =
         0.01717   -0.00649    0.00032   -0.00392
C3    1    0.647477    0.777193    0.099338    11.00000    0.01319    0.01691 =
         0.01734   -0.00422    0.00129   -0.00460
AFIX  43
H3    2    0.595222    0.856869    0.024053    11.00000   -1.20000
AFIX   0
C4    1    0.700011    0.505878    0.416302    11.00000    0.01735    0.02289 =
         0.01634   -0.00207   -0.00067   -0.00785
AFIX 137
H4A   2    0.669915    0.562093    0.468959    11.00000   -1.50000
H4B   2    0.793376    0.419004    0.449352    11.00000   -1.50000
H4C   2    0.631968    0.470749    0.414181    11.00000   -1.50000
AFIX   0
C5    1    0.890897    0.724413    0.034268    11.00000    0.01534    0.02580 =
         0.02300   -0.00251    0.00341   -0.00792
AFIX 137
H5A   2    0.927131    0.782158    0.052603    11.00000   -1.50000
H5B   2    0.842536    0.781304   -0.049301    11.00000   -1.50000
H5C   2    0.969591    0.627549    0.040346    11.00000   -1.50000
AFIX   0
C6    1    0.444863    0.773272    0.227478    11.00000    0.01173    0.01660 =
         0.01658   -0.00703    0.00125   -0.00452

AU1A  3    0.475876    0.289173    0.184799    11.00000    0.01046    0.01536 =
         0.01673   -0.00669   -0.00006   -0.00367
CL1A  4    0.250682    0.437653    0.082546    11.00000    0.01294    0.02681 =
         0.02557   -0.00865   -0.00282   -0.00360
CL2A  4    0.475066    0.070746    0.211315    11.00000    0.02902    0.02123 =
         0.02420   -0.00524   -0.00340   -0.01443
CL3A  4    0.497225    0.491890    0.170801    11.00000    0.03131    0.01742 =
         0.04125   -0.01077   -0.01223   -0.00697
O1A   6    1.091664   -0.028648    0.168209    11.00000    0.01208    0.02231 =
         0.01661   -0.00489    0.00134   -0.00426
O2A   6    1.140289   -0.135189    0.374716    11.00000    0.01134    0.01992 =
         0.01743   -0.00464   -0.00055   -0.00321
N1A   5    0.790957    0.117909    0.207986    11.00000    0.01195    0.01629 =
         0.01541   -0.00504    0.00073   -0.00475
N2A   5    0.712144    0.090797    0.387472    11.00000    0.01178    0.01862 =
         0.01574   -0.00659    0.00125   -0.00549
C1A   1    0.673525    0.159002    0.265535    11.00000    0.01240    0.01631 =
         0.01678   -0.00606    0.00062   -0.00544
C2A   1    0.906424    0.020107    0.296952    11.00000    0.01219    0.01449 =
         0.01556   -0.00430    0.00036   -0.00511
C3A   1    0.855424    0.004061    0.408818    11.00000    0.01201    0.01738 =
         0.01631   -0.00491    0.00052   -0.00545
AFIX  43
H3A   2    0.909313   -0.056084    0.486919    11.00000   -1.20000
AFIX   0
C4A   1    0.793729    0.172406    0.074022    11.00000    0.01798    0.03305 =
         0.01474   -0.00567    0.00143   -0.00458
AFIX 137
H4AA  2    0.830980    0.245023    0.046162    11.00000   -1.50000
H4AB  2    0.697743    0.221451    0.034490    11.00000   -1.50000
H4AC  2    0.854318    0.087185    0.051832    11.00000   -1.50000
AFIX   0
C5A   1    0.614500    0.108643    0.482044    11.00000    0.01339    0.02893 =
         0.01828   -0.00930    0.00294   -0.00633
AFIX 137
H5AA  2    0.582619    0.207673    0.483429    11.00000   -1.50000
H5AB  2    0.662731    0.029547    0.562676    11.00000   -1.50000
H5AC  2    0.532843    0.100647    0.463280    11.00000   -1.50000
AFIX   0
C6A   1    1.054459   -0.049249    0.271803    11.00000    0.01097    0.01418 =
         0.01857   -0.00526    0.00144   -0.00452
H2A   2    1.217251   -0.173890    0.356668    11.00000    0.03182

H2    2    0.273858    0.903416    0.144623    11.00000    0.03638
HKLF 5


REM  sm34db_a.res in P-1
REM wR2 = 0.0688, GooF = S = 1.078, Restrained GooF = 1.078 for all data
REM R1 = 0.0267 for 33178 Fo > 4sig(Fo) and 0.0395 for all 41473 data
REM 266 parameters refined using 0 restraints

END

WGHT      0.0336      0.5441

REM Highest difference peak  2.950,  deepest hole -1.297,  1-sigma level  0.175
Q1    1   0.4815  0.3506  0.1875  11.00000  0.05    2.95
Q2    1   1.0216  0.3909  0.3172  11.00000  0.05    2.63
Q3    1   0.4724  0.2232  0.1794  11.00000  0.05    2.62
Q4    1   1.0267  0.5179  0.3226  11.00000  0.05    2.33
Q5    1   0.4817  0.4217  0.1863  11.00000  0.05    1.96
Q6    1   1.0256  0.5859  0.3195  11.00000  0.05    1.85
Q7    1   1.0206  0.3102  0.3192  11.00000  0.05    1.73
Q8    1   0.4777  0.1689  0.1872  11.00000  0.05    1.70
Q9    1   0.9967  0.4785  0.2723  11.00000  0.05    1.68
Q10   1   0.9798  0.4633  0.3430  11.00000  0.05    1.58
Q11   1   0.5185  0.2793  0.1569  11.00000  0.05    1.41
Q12   1   0.4344  0.2944  0.2050  11.00000  0.05    1.39
Q13   1   0.9952  0.5455  0.2695  11.00000  0.05    1.35
Q14   1   0.4783  0.5466  0.1860  11.00000  0.05    1.29
Q15   1   1.0201  0.7114  0.3212  11.00000  0.05    1.28
Q16   1   0.4628  0.4828  0.2068  11.00000  0.05    1.21
Q17   1   1.0573  0.4753  0.3588  11.00000  0.05    1.19
Q18   1   0.4405  0.3835  0.1382  11.00000  0.05    1.17
Q19   1   1.0552  0.3478  0.3684  11.00000  0.05    1.15
Q20   1   0.5069  0.2537  0.2292  11.00000  0.05    1.15
Q21   1   1.0635  0.4445  0.2988  11.00000  0.05    1.13
Q22   1   0.4791  0.0168  0.1931  11.00000  0.05    1.12
Q23   1   0.5025  0.2389  0.1419  11.00000  0.05    1.11
Q24   1   0.4488  0.3182  0.1362  11.00000  0.05    1.08
Q25   1   0.5126  0.1884  0.2270  11.00000  0.05    1.04
Q26   1   0.4774  0.6179  0.1857  11.00000  0.05    1.03
Q27   1   1.0219  0.3780  0.3781  11.00000  0.05    1.01
Q28   1   1.0162 -0.0246  0.2985  11.00000  0.05    1.00
Q29   1   0.4759 -0.0439  0.1909  11.00000  0.05    1.00
Q30   1   1.0262  0.1976  0.3204  11.00000  0.05    0.99
Q31   1   0.4784  0.0969  0.1709  11.00000  0.05    0.96
Q32   1   1.0599  0.4131  0.3716  11.00000  0.05    0.95
Q33   1   0.4452  0.2660  0.1419  11.00000  0.05    0.94
Q34   1   0.4815  0.8107  0.1746  11.00000  0.05    0.94
Q35   1   1.0236  0.7768  0.3232  11.00000  0.05    0.93
Q36   1   0.5198  0.2926  0.2278  11.00000  0.05    0.90
Q37   1   0.9963  0.3675  0.2633  11.00000  0.05    0.89
Q38   1   0.4783  0.6937  0.1805  11.00000  0.05    0.89
Q39   1   1.0181 -0.1511  0.3181  11.00000  0.05    0.86
Q40   1   1.0212  0.1275  0.3229  11.00000  0.05    0.85
Q41   1   0.4761  0.8982  0.1830  11.00000  0.05    0.85
Q42   1   0.5167  0.3410  0.1426  11.00000  0.05    0.79
Q43   1   0.5083  0.7512  0.2184  11.00000  0.05    0.78
Q44   1   0.7678  0.6072  0.2690  11.00000  0.05    0.76
Q45   1   0.4820  0.7391  0.1845  11.00000  0.05    0.76
Q46   1   1.0595  0.6411  0.2978  11.00000  0.05    0.75
Q47   1   1.0597 -0.0341  0.2088  11.00000  0.05    0.73
Q48   1   0.4170  0.8061  0.1803  11.00000  0.05    0.72
Q49   1   1.0347  0.2601  0.2989  11.00000  0.05    0.72
Q50   1   0.5163  0.3945  0.2393  11.00000  0.05    0.71
Q51   1   1.0703  0.5197  0.3673  11.00000  0.05    0.69
Q52   1   0.5195  0.3374  0.2334  11.00000  0.05    0.67
Q53   1   0.9584  0.0093  0.2726  11.00000  0.05    0.66
Q54   1   0.6198  0.7344  0.1485  11.00000  0.05    0.66
Q55   1   0.7212  0.7276  0.1004  11.00000  0.05    0.65
Q56   1   0.8849 -0.0036  0.3568  11.00000  0.05    0.64
Q57   1   0.9420  0.7141  0.2619  11.00000  0.05    0.64
Q58   1   1.2665  0.3309  0.4094  11.00000  0.05    0.64
Q59   1   0.9447  0.6753  0.2311  11.00000  0.05    0.63
Q60   1   1.1351  0.3083  0.4537  11.00000  0.05    0.62
Q61   1   0.3395  0.4556  0.0116  11.00000  0.05    0.61
Q62   1   0.5411  0.3598  0.2552  11.00000  0.05    0.60
Q63   1   0.8226  0.7030  0.0765  11.00000  0.05    0.60
Q64   1   1.0969  0.2948  0.3281  11.00000  0.05    0.59
Q65   1   0.8076  0.6461  0.1679  11.00000  0.05    0.59
Q66   1   1.0172 -0.1143  0.3456  11.00000  0.05    0.59
Q67   1   0.9831  0.6852  0.3005  11.00000  0.05    0.59
Q68   1   0.9430  0.5690  0.2299  11.00000  0.05    0.58
Q69   1   0.5403  0.4651  0.1882  11.00000  0.05    0.57
Q70   1   1.2452  0.2116  0.4182  11.00000  0.05    0.57
Q71   1   0.4074  0.4196  0.0917  11.00000  0.05    0.57
Q72   1   0.3422  0.3895  0.0182  11.00000  0.05    0.56
Q73   1   0.7425  0.0997  0.2391  11.00000  0.05    0.55
Q74   1   0.3592  0.7482  0.3378  11.00000  0.05    0.55
Q75   1   1.0993  0.5786  0.4074  11.00000  0.05    0.55
Q76   1   1.1427  0.1982  0.4710  11.00000  0.05    0.54
Q77   1   0.2559  0.5047  0.0829  11.00000  0.05    0.54
Q78   1   0.7220  0.4867  0.4502  11.00000  0.05    0.54
Q79   1   0.6932  0.5744  0.3262  11.00000  0.05    0.54
Q80   1   0.2458  0.3773  0.0837  11.00000  0.05    0.54
Q81   1   0.4364  0.1949  0.1401  11.00000  0.05    0.53
Q82   1   0.7256  0.1723  0.2321  11.00000  0.05    0.53
Q83   1   0.6998  0.7518  0.0369  11.00000  0.05    0.53
Q84   1   0.6934  0.0922  0.3527  11.00000  0.05    0.52
Q85   1   0.9993  0.5504  0.3738  11.00000  0.05    0.52
Q86   1   0.9436  0.4639  0.2276  11.00000  0.05    0.52
Q87   1   1.0188 -0.0588  0.3478  11.00000  0.05    0.52
Q88   1   1.0817  0.1619  0.3827  11.00000  0.05    0.51
Q89   1   0.4380  0.7416  0.2812  11.00000  0.05    0.51
Q90   1   0.5342  0.0088  0.1807  11.00000  0.05    0.51
Q91   1   1.0207  0.0154  0.3402  11.00000  0.05    0.51
Q92   1   0.9623  0.5705  0.4068  11.00000  0.05    0.50
Q93   1   0.9566  0.2740  0.3308  11.00000  0.05    0.50
Q94   1   0.6169  0.7799  0.1559  11.00000  0.05    0.50
Q95   1   0.2173  0.4271  0.0263  11.00000  0.05    0.50
Q96   1   0.3825  0.1324  0.1061  11.00000  0.05    0.50
Q97   1   0.6230  0.5222  0.4098  11.00000  0.05    0.50
Q98   1   1.0957  0.4512  0.4069  11.00000  0.05    0.50
Q99   1   0.6433  0.3771 -0.0365  11.00000  0.05    0.49
;
_shelx_res_checksum              64319
####################################################################### 
# 
# This file contains crystal structure data downloaded from the 
# Cambridge Structural Database (CSD) hosted by the Cambridge 
# Crystallographic Data Centre (CCDC).
# 
# Full information about CCDC data access policies and citation 
# guidelines are available at http://www.ccdc.cam.ac.uk/access/V1 
# 
# Audit and citation data items may have been added by the CCDC. 
# Please retain this information to preserve the provenance of 
# this file and to allow appropriate attribution of the data. 
# 
#######################################################################

data_sm01rfdb
_database_code_depnum_ccdc_archive 'CCDC 2355437'
loop_
_audit_author_name
_audit_author_address
'Dirk Bockfeld'
;TU Braunschweig
Germany
;
_audit_update_record             
;
2024-05-14 deposited with the CCDC.	2024-07-30 downloaded from the CCDC.
;

_audit_creation_method           SHELXL-2018/3
_shelx_SHELXL_version_number     2018/3
_chemical_name_systematic        ?
_chemical_name_common            ?
_chemical_melting_point          ?
_chemical_formula_moiety         'C7 H10 Au Cl N2 O2'
_chemical_formula_sum            'C7 H10 Au Cl N2 O2'
_chemical_formula_weight         386.59

loop_
_atom_type_symbol
_atom_type_description
_atom_type_scat_dispersion_real
_atom_type_scat_dispersion_imag
_atom_type_scat_source
C C 0.0033 0.0016 'International Tables Vol C Tables 4.2.6.8 and 6.1.1.4'
H H 0.0000 0.0000 'International Tables Vol C Tables 4.2.6.8 and 6.1.1.4'
Au Au -2.0133 8.8022 'International Tables Vol C Tables 4.2.6.8 and 6.1.1.4'
Cl Cl 0.1484 0.1585 'International Tables Vol C Tables 4.2.6.8 and 6.1.1.4'
N N 0.0061 0.0033 'International Tables Vol C Tables 4.2.6.8 and 6.1.1.4'
O O 0.0106 0.0060 'International Tables Vol C Tables 4.2.6.8 and 6.1.1.4'

_space_group_crystal_system      monoclinic
_space_group_IT_number           14
_space_group_name_H-M_alt        'P 21/n'
_space_group_name_Hall           '-P 2yn'

_shelx_space_group_comment       
;
The symmetry employed for this shelxl refinement is uniquely defined
by the following loop, which should always be used as a source of
symmetry information in preference to the above space-group names.
They are only intended as comments.
;

loop_
_space_group_symop_operation_xyz
'x, y, z'
'-x+1/2, y+1/2, -z+1/2'
'-x, -y, -z'
'x-1/2, -y-1/2, z-1/2'

_cell_length_a                   7.68619(11)
_cell_length_b                   17.2395(3)
_cell_length_c                   15.2298(2)
_cell_angle_alpha                90
_cell_angle_beta                 92.2421(14)
_cell_angle_gamma                90
_cell_volume                     2016.50(5)
_cell_formula_units_Z            8
_cell_measurement_temperature    109(2)
_cell_measurement_reflns_used    64775
_cell_measurement_theta_min      2.6580
_cell_measurement_theta_max      31.4620

_exptl_crystal_description       irregular
_exptl_crystal_colour            colourless
_exptl_crystal_density_meas      ?
_exptl_crystal_density_method    ?
_exptl_crystal_density_diffrn    2.547
_exptl_crystal_F_000             1424
_exptl_transmission_factor_min   ?
_exptl_transmission_factor_max   ?
_exptl_crystal_size_max          0.13
_exptl_crystal_size_mid          0.11
_exptl_crystal_size_min          0.09
_exptl_absorpt_coefficient_mu    14.825
_shelx_estimated_absorpt_T_min   0.249
_shelx_estimated_absorpt_T_max   0.383
loop_
_exptl_crystal_face_index_h
_exptl_crystal_face_index_k
_exptl_crystal_face_index_l
_exptl_crystal_face_perp_dist
-8 -7 13 0.0716
-10 7 9 0.0666
-1 -22 -8 0.0416
-5 22 -3 0.0399
2 -22 8 0.0428
-3 -23 -5 0.0423
6 10 15 0.0475
-7 -14 -9 0.0544
8 12 10 0.0550
9 -1 -13 0.0817
1 -13 -18 0.0570
11 0 1 0.0678
-7 19 1 0.0485
-9 3 -11 0.0543
0 -20 -12 0.0478
9 -3 11 0.0467
0 24 -2 0.0403
-1 18 -14 0.0507
-4 6 -19 0.0579
-1 -22 9 0.0507
-1 8 -20 0.0583
-4 -19 11 0.0606
5 19 -10 0.0650
-9 -2 12 0.0268
-9 -8 10 0.0207
loop_
_exptl_oxdiff_crystal_face_indexfrac_h
_exptl_oxdiff_crystal_face_indexfrac_k
_exptl_oxdiff_crystal_face_indexfrac_l
_exptl_oxdiff_crystal_face_x
_exptl_oxdiff_crystal_face_y
_exptl_oxdiff_crystal_face_z
-8.3132 -6.7274 13.0497 -0.9917 -0.0781 0.1018
-9.5031 7.1976 8.8498 -0.7588 -0.6480 0.0660
-0.5739 -22.3640 -8.3014 -0.0553 0.7113 0.7007
-4.6394 21.6691 -2.8063 0.0783 -0.9962 -0.0386
2.2801 -21.9211 7.9082 -0.3826 0.9239 -0.0090
-2.5446 -22.7536 -5.4407 -0.2681 0.6490 0.7120
5.7771 10.4373 15.2006 0.0051 -0.0075 -1.0000
-7.4305 -13.7397 -9.2710 -0.3308 0.0804 0.9403
7.9541 11.5540 9.7963 0.3187 0.0241 -0.9476
8.8356 -1.2352 -13.0519 0.9239 0.3826 0.0090
0.7631 -12.9441 -18.1660 0.4503 0.3855 0.8054
10.7869 -0.2328 1.1522 0.6116 0.5215 -0.5950
-6.9747 18.5729 1.4416 -0.2335 -0.9723 -0.0090
-8.8494 2.9251 -11.4205 -0.1413 -0.5848 0.7988
0.1570 -19.7967 -12.4724 0.1508 0.6311 0.7609
8.8886 -3.3262 11.2221 0.1448 0.5996 -0.7871
-0.1351 24.1828 -2.1338 0.3603 -0.8691 -0.3388
-0.6387 17.8846 -14.4157 0.6339 -0.7426 0.2161
-3.9186 5.9806 -18.9884 0.4299 -0.5046 0.7487
-1.3254 -21.6740 9.4418 -0.6447 0.7548 0.1214
-0.6979 7.6767 -20.2528 0.6847 -0.4203 0.5954
-4.3329 -18.5958 11.1543 -0.8409 0.5152 0.1656
4.5775 18.9260 -10.2975 0.8331 -0.5104 -0.2133
-9.2165 -2.3369 11.7989 -0.9524 -0.2822 0.1154
-9.0212 -8.2410 10.0866 -0.9610 -0.0753 0.2660
_exptl_absorpt_correction_T_min  0.68399
_exptl_absorpt_correction_T_max  1.00000
_exptl_absorpt_correction_type   multi-scan
_exptl_absorpt_process_details   
;
CrysAlisPro 1.171.42.101a (Rigaku Oxford Diffraction, 2023)
Empirical absorption correction using spherical harmonics,
implemented in SCALE3 ABSPACK scaling algorithm.
;
_oxdiff_exptl_absorpt_empirical_full_min 0.700
_oxdiff_exptl_absorpt_empirical_full_max 1.462
_oxdiff_exptl_absorpt_empirical_details 
;
Empirical correction (ABSPACK) includes:
- Absorption correction using spherical harmonics
- Frame scaling
;
_diffrn_ambient_temperature      109(2)
_diffrn_ambient_environment      N~2~
_diffrn_source                   'micro-focus sealed X-ray tube'
_diffrn_source_type              'PhotonJet (Mo) X-ray Source'
_diffrn_radiation_probe          x-ray
_diffrn_radiation_type           'Mo K\a'
_diffrn_radiation_wavelength     0.71073
_diffrn_radiation_monochromator  mirror
_diffrn_measurement_device       'four-circle diffractometer'
_diffrn_measurement_device_type  
'XtaLAB Synergy, Single source at offset/far, HyPix'
_diffrn_detector                 'Hybrid Pixel Array Detector'
_diffrn_detector_type            HyPix
_diffrn_detector_area_resol_mean 10.0000
_diffrn_measurement_method       '\w scans'
_diffrn_reflns_number            14688
_diffrn_reflns_av_unetI/netI     0.0151
_diffrn_reflns_av_R_equivalents  ?
_diffrn_reflns_limit_h_min       -11
_diffrn_reflns_limit_h_max       11
_diffrn_reflns_limit_k_min       -24
_diffrn_reflns_limit_k_max       24
_diffrn_reflns_limit_l_min       -22
_diffrn_reflns_limit_l_max       22
_diffrn_reflns_theta_min         2.677
_diffrn_reflns_theta_max         31.328
_diffrn_reflns_theta_full        25.242
_diffrn_measured_fraction_theta_max 0.900
_diffrn_measured_fraction_theta_full 0.999
_diffrn_reflns_Laue_measured_fraction_max 0.900
_diffrn_reflns_Laue_measured_fraction_full 0.999
_diffrn_reflns_point_group_measured_fraction_max 0.900
_diffrn_reflns_point_group_measured_fraction_full 0.999
_reflns_number_total             14688
_reflns_number_gt                11253
_reflns_threshold_expression     'I > 2\s(I)'
_reflns_Friedel_coverage         0.000
_reflns_Friedel_fraction_max     .
_reflns_Friedel_fraction_full    .

_reflns_special_details          
;
 _reflns_Friedel_fraction is defined as the number of unique
 Friedel pairs measured divided by the number that would be
 possible theoretically, ignoring centric projections and
 systematic absences. Completness statistics refer to single and
 composite reflections containing twin component 1 only.
;

_computing_data_collection       'CrysAlisPro 1.171.42.101a (Rigaku OD, 2023)'
_computing_cell_refinement       'CrysAlisPro 1.171.42.101a (Rigaku OD, 2023)'
_computing_data_reduction        'CrysAlisPro 1.171.42.101a (Rigaku OD, 2023)'

_computing_structure_solution    
'SHELXT 2018/2 (G. M. Sheldrick, Acta Cryst., 2015, A71, 3-8)'
_computing_structure_refinement  
'SHELXL-2018/3 (G. M. Sheldrick, Acta Cryst., 2015, C71, 3-8)'
_computing_molecular_graphics    ?
_computing_publication_material  
'OLEX2 v1.3 (O. V. Dolomanov et al., J. Appl. Cryst., 2009, 42, 339-341)'

_refine_special_details          
;
 All H atoms were placed in idealised positions and refined using a riding
 model, with a common U restrained to be 1.2 (1.5 for methyl groups) times
 the equivalent isotropic displacement parameter of the parent atom.
 Ordered methyl groups were treated as rigid bodies and allowed to 
 rotate around the E-CH3 bond.

 Refinement of F^2^ against ALL reflections.  The weighted R-factor wR and
 goodness of fit S are based on F^2^, conventional R-factors R are based
 on F, with F set to zero for negative F^2^. The threshold expression of
 F^2^ > 2sigma(F^2^) is used only for calculating R-factors(gt) etc. and is
 not relevant to the choice of reflections for refinement.  R-factors based
 on F^2^ are statistically about twice as large as those based on F, and R-
 factors based on ALL data will be even larger.

 Refined as a 2-component twin. Component 2 rotated by 179.8488\% 
 around [0.16 0.77 -0.61] (reciprocal) or [0.58 0.58 -0.58] (direct).
;
_refine_ls_structure_factor_coef Fsqd
_refine_ls_matrix_type           full
_refine_ls_weighting_scheme      calc
_refine_ls_weighting_details     
'w=1/[\s^2^(Fo^2^)+(0.0242P)^2^+6.3244P] where P=(Fo^2^+2Fc^2^)/3'
_atom_sites_solution_primary     iterative
_atom_sites_solution_secondary   difmap
_atom_sites_solution_hydrogens   geom
_refine_ls_hydrogen_treatment    constr
_refine_ls_extinction_method     none
_refine_ls_extinction_coef       .
_refine_ls_number_reflns         14688
_refine_ls_number_parameters     242
_refine_ls_number_restraints     0
_refine_ls_R_factor_all          0.0403
_refine_ls_R_factor_gt           0.0270
_refine_ls_wR_factor_ref         0.0641
_refine_ls_wR_factor_gt          0.0609
_refine_ls_goodness_of_fit_ref   1.066
_refine_ls_restrained_S_all      1.066
_refine_ls_shift/su_max          0.002
_refine_ls_shift/su_mean         0.000

loop_
_atom_site_label
_atom_site_type_symbol
_atom_site_fract_x
_atom_site_fract_y
_atom_site_fract_z
_atom_site_U_iso_or_equiv
_atom_site_adp_type
_atom_site_occupancy
_atom_site_site_symmetry_order
_atom_site_calc_flag
_atom_site_refinement_flags_posn
_atom_site_refinement_flags_adp
_atom_site_refinement_flags_occupancy
_atom_site_disorder_assembly
_atom_site_disorder_group
Au1 Au 0.90761(2) 0.66659(2) 0.56680(2) 0.01748(5) Uani 1 1 d . . . . .
Au1A Au 0.64508(2) 0.92065(2) 0.34091(2) 0.02036(5) Uani 1 1 d . . . . .
Cl1 Cl 1.03239(15) 0.72312(7) 0.44910(7) 0.0264(2) Uani 1 1 d . . . . .
Cl1A Cl 0.71096(17) 1.04153(7) 0.29155(8) 0.0306(2) Uani 1 1 d . . . . .
O1 O 0.6271(5) 0.47646(19) 0.9002(2) 0.0257(7) Uani 1 1 d . . . . .
O1A O 0.4180(4) 0.5953(2) 0.5189(2) 0.0237(7) Uani 1 1 d . . . . .
N1 N 0.7814(5) 0.5453(2) 0.6931(2) 0.0185(7) Uani 1 1 d . . . . .
O2A O 0.3989(5) 0.7003(2) 0.6061(2) 0.0269(7) Uani 1 1 d . . . . .
N2 N 0.7313(5) 0.6616(2) 0.7379(2) 0.0168(7) Uani 1 1 d . . . . .
O2 O 0.6562(5) 0.4039(2) 0.7785(3) 0.0327(8) Uani 1 1 d . . . . .
N2A N 0.6244(5) 0.7474(2) 0.3405(2) 0.0201(7) Uani 1 1 d . . . . .
N1A N 0.5139(5) 0.7936(2) 0.4572(2) 0.0201(7) Uani 1 1 d . . . . .
C6 C 0.6607(6) 0.4657(3) 0.8153(3) 0.0218(8) Uani 1 1 d . . . . .
C2 C 0.7033(6) 0.5398(3) 0.7736(3) 0.0187(8) Uani 1 1 d . . . . .
C1A C 0.5903(6) 0.8149(3) 0.3825(3) 0.0206(8) Uani 1 1 d . . . . .
C4 C 0.8419(6) 0.4805(3) 0.6398(3) 0.0242(9) Uani 1 1 d . . . . .
H4A H 0.923736 0.448707 0.675167 0.036 Uiso 1 1 calc R U . . .
H4B H 0.900273 0.500862 0.588587 0.036 Uiso 1 1 calc R U . . .
H4C H 0.742064 0.448785 0.620121 0.036 Uiso 1 1 calc R U . . .
C2A C 0.5010(5) 0.7134(3) 0.4617(3) 0.0179(8) Uani 1 1 d . . . . .
C1 C 0.8008(5) 0.6209(2) 0.6712(3) 0.0170(7) Uani 1 1 d . . . . .
C3A C 0.5707(6) 0.6850(3) 0.3877(3) 0.0197(8) Uani 1 1 d . . . . .
H3A H 0.580381 0.631911 0.371776 0.024 Uiso 1 1 calc R U . . .
C3 C 0.6715(6) 0.6131(2) 0.8009(3) 0.0179(8) Uani 1 1 d . . . . .
H3 H 0.618039 0.627889 0.853566 0.022 Uiso 1 1 calc R U . . .
C6A C 0.4333(6) 0.6714(3) 0.5368(3) 0.0205(8) Uani 1 1 d . . . . .
C4A C 0.4463(7) 0.8490(3) 0.5213(3) 0.0288(10) Uani 1 1 d . . . . .
H4AA H 0.513709 0.844383 0.577002 0.043 Uiso 1 1 calc R U . . .
H4AB H 0.323681 0.837415 0.530871 0.043 Uiso 1 1 calc R U . . .
H4AC H 0.456646 0.901881 0.498562 0.043 Uiso 1 1 calc R U . . .
C5 C 0.7215(6) 0.7466(2) 0.7406(3) 0.0205(8) Uani 1 1 d . . . . .
H5A H 0.811204 0.768625 0.704069 0.031 Uiso 1 1 calc R U . . .
H5B H 0.740412 0.764371 0.801382 0.031 Uiso 1 1 calc R U . . .
H5C H 0.606343 0.763439 0.718303 0.031 Uiso 1 1 calc R U . . .
C7 C 0.5702(7) 0.4076(3) 0.9457(3) 0.0297(10) Uani 1 1 d . . . . .
H7A H 0.460441 0.389081 0.918326 0.045 Uiso 1 1 calc R U . . .
H7B H 0.552742 0.420193 1.007525 0.045 Uiso 1 1 calc R U . . .
H7C H 0.658980 0.367059 0.942140 0.045 Uiso 1 1 calc R U . . .
C5A C 0.7119(6) 0.7425(3) 0.2574(3) 0.0254(9) Uani 1 1 d . . . . .
H5AA H 0.725681 0.794764 0.233197 0.038 Uiso 1 1 calc R U . . .
H5AB H 0.642138 0.710867 0.215805 0.038 Uiso 1 1 calc R U . . .
H5AC H 0.826790 0.718719 0.267321 0.038 Uiso 1 1 calc R U . . .
C7A C 0.3462(7) 0.5497(3) 0.5883(3) 0.0275(10) Uani 1 1 d . . . . .
H7AA H 0.336221 0.495482 0.569555 0.041 Uiso 1 1 calc R U . . .
H7AB H 0.230642 0.569674 0.601437 0.041 Uiso 1 1 calc R U . . .
H7AC H 0.422898 0.553075 0.641130 0.041 Uiso 1 1 calc R U . . .

loop_
_atom_site_aniso_label
_atom_site_aniso_U_11
_atom_site_aniso_U_22
_atom_site_aniso_U_33
_atom_site_aniso_U_23
_atom_site_aniso_U_13
_atom_site_aniso_U_12
Au1 0.01680(8) 0.02159(8) 0.01426(8) 0.00079(6) 0.00318(5) -0.00061(6)
Au1A 0.02079(8) 0.02019(8) 0.02001(8) -0.00053(6) -0.00018(6) -0.00101(6)
Cl1 0.0242(5) 0.0363(6) 0.0192(5) 0.0062(4) 0.0068(4) -0.0004(4)
Cl1A 0.0380(6) 0.0210(5) 0.0326(6) 0.0010(4) -0.0027(5) -0.0062(5)
O1 0.0357(18) 0.0232(16) 0.0185(15) 0.0034(12) 0.0032(13) -0.0060(14)
O1A 0.0272(16) 0.0257(16) 0.0185(14) 0.0043(12) 0.0050(12) -0.0011(13)
N1 0.0197(16) 0.0187(17) 0.0174(17) -0.0019(13) 0.0030(13) -0.0015(13)
O2A 0.0279(17) 0.0370(19) 0.0163(15) -0.0033(14) 0.0075(13) -0.0036(14)
N2 0.0181(16) 0.0156(16) 0.0168(16) 0.0011(13) 0.0035(13) -0.0019(13)
O2 0.048(2) 0.0173(15) 0.0338(19) 0.0001(14) 0.0132(17) -0.0010(15)
N2A 0.0209(17) 0.0238(18) 0.0157(16) 0.0020(14) 0.0024(14) 0.0006(14)
N1A 0.0198(17) 0.0240(18) 0.0168(16) -0.0027(14) 0.0032(14) 0.0007(14)
C6 0.023(2) 0.019(2) 0.023(2) 0.0026(16) 0.0024(17) -0.0019(16)
C2 0.0196(19) 0.0191(19) 0.0175(19) -0.0002(15) 0.0015(15) -0.0021(15)
C1A 0.0169(19) 0.027(2) 0.0177(19) -0.0016(16) 0.0016(16) 0.0005(16)
C4 0.028(2) 0.021(2) 0.024(2) -0.0061(17) 0.0041(18) -0.0005(17)
C2A 0.0169(18) 0.022(2) 0.0146(18) -0.0011(15) 0.0010(15) -0.0013(15)
C1 0.0160(18) 0.0193(19) 0.0156(18) 0.0005(15) 0.0003(14) -0.0003(15)
C3A 0.0206(19) 0.021(2) 0.0173(19) -0.0001(15) 0.0011(16) -0.0011(16)
C3 0.0197(19) 0.0195(19) 0.0149(18) 0.0023(15) 0.0031(15) -0.0015(15)
C6A 0.0162(18) 0.027(2) 0.0181(19) -0.0004(16) 0.0024(15) -0.0013(16)
C4A 0.033(3) 0.027(2) 0.027(2) -0.0061(19) 0.011(2) 0.005(2)
C5 0.026(2) 0.0143(18) 0.022(2) -0.0006(16) 0.0044(17) -0.0026(16)
C7 0.037(3) 0.028(2) 0.025(2) 0.0109(19) 0.003(2) -0.006(2)
C5A 0.031(2) 0.028(2) 0.018(2) 0.0006(17) 0.0115(18) 0.0018(19)
C7A 0.029(2) 0.031(2) 0.023(2) 0.0097(19) 0.0043(18) 0.000(2)

_geom_special_details            
;
 All esds (except the esd in the dihedral angle between two l.s. planes)
 are estimated using the full covariance matrix.  The cell esds are taken
 into account individually in the estimation of esds in distances, angles
 and torsion angles; correlations between esds in cell parameters are only
 used when they are defined by crystal symmetry.  An approximate (isotropic)
 treatment of cell esds is used for estimating esds involving l.s. planes.
;

loop_
_geom_bond_atom_site_label_1
_geom_bond_atom_site_label_2
_geom_bond_distance
_geom_bond_site_symmetry_2
_geom_bond_publ_flag
Au1 C1 1.981(4) . ?
Au1 Cl1 2.2841(11) . ?
Au1A C1A 1.981(5) . ?
Au1A Cl1A 2.2789(12) . ?
O1 C6 1.341(6) . ?
O1 C7 1.451(6) . ?
O1A C6A 1.343(6) . ?
O1A C7A 1.444(5) . ?
N1 C1 1.354(6) . ?
N1 C2 1.390(6) . ?
N1 C4 1.466(6) . ?
O2A C6A 1.206(6) . ?
N2 C1 1.362(5) . ?
N2 C3 1.366(5) . ?
N2 C5 1.467(5) . ?
O2 C6 1.203(6) . ?
N2A C1A 1.358(6) . ?
N2A C3A 1.367(6) . ?
N2A C5A 1.459(5) . ?
N1A C1A 1.350(6) . ?
N1A C2A 1.389(6) . ?
N1A C4A 1.474(6) . ?
C6 C2 1.469(6) . ?
C2 C3 1.356(6) . ?
C2A C3A 1.358(6) . ?
C2A C6A 1.466(6) . ?

loop_
_geom_angle_atom_site_label_1
_geom_angle_atom_site_label_2
_geom_angle_atom_site_label_3
_geom_angle
_geom_angle_site_symmetry_1
_geom_angle_site_symmetry_3
_geom_angle_publ_flag
C1 Au1 Cl1 178.05(13) . . ?
C1A Au1A Cl1A 179.13(14) . . ?
C6 O1 C7 114.9(4) . . ?
C6A O1A C7A 114.6(4) . . ?
C1 N1 C2 109.8(4) . . ?
C1 N1 C4 123.8(4) . . ?
C2 N1 C4 126.4(4) . . ?
C1 N2 C3 111.1(4) . . ?
C1 N2 C5 123.9(4) . . ?
C3 N2 C5 124.9(4) . . ?
C1A N2A C3A 111.0(4) . . ?
C1A N2A C5A 124.2(4) . . ?
C3A N2A C5A 124.7(4) . . ?
C1A N1A C2A 110.2(4) . . ?
C1A N1A C4A 123.9(4) . . ?
C2A N1A C4A 125.8(4) . . ?
O2 C6 O1 124.6(4) . . ?
O2 C6 C2 124.9(4) . . ?
O1 C6 C2 110.5(4) . . ?
C3 C2 N1 107.2(4) . . ?
C3 C2 C6 129.3(4) . . ?
N1 C2 C6 123.5(4) . . ?
N1A C1A N2A 105.2(4) . . ?
N1A C1A Au1A 128.6(3) . . ?
N2A C1A Au1A 126.1(3) . . ?
C3A C2A N1A 106.7(4) . . ?
C3A C2A C6A 129.2(4) . . ?
N1A C2A C6A 124.0(4) . . ?
N1 C1 N2 105.2(4) . . ?
N1 C1 Au1 129.3(3) . . ?
N2 C1 Au1 125.5(3) . . ?
C2A C3A N2A 106.8(4) . . ?
C2 C3 N2 106.6(4) . . ?
O2A C6A O1A 124.0(4) . . ?
O2A C6A C2A 125.1(4) . . ?
O1A C6A C2A 110.8(4) . . ?

loop_
_geom_torsion_atom_site_label_1
_geom_torsion_atom_site_label_2
_geom_torsion_atom_site_label_3
_geom_torsion_atom_site_label_4
_geom_torsion
_geom_torsion_site_symmetry_1
_geom_torsion_site_symmetry_2
_geom_torsion_site_symmetry_3
_geom_torsion_site_symmetry_4
_geom_torsion_publ_flag
C7 O1 C6 O2 -4.4(7) . . . . ?
C7 O1 C6 C2 175.4(4) . . . . ?
C1 N1 C2 C3 1.1(5) . . . . ?
C4 N1 C2 C3 178.7(4) . . . . ?
C1 N1 C2 C6 178.7(4) . . . . ?
C4 N1 C2 C6 -3.6(7) . . . . ?
O2 C6 C2 C3 161.9(5) . . . . ?
O1 C6 C2 C3 -17.9(7) . . . . ?
O2 C6 C2 N1 -15.2(7) . . . . ?
O1 C6 C2 N1 164.9(4) . . . . ?
C2A N1A C1A N2A 0.1(5) . . . . ?
C4A N1A C1A N2A -176.8(4) . . . . ?
C2A N1A C1A Au1A -179.4(3) . . . . ?
C4A N1A C1A Au1A 3.7(6) . . . . ?
C3A N2A C1A N1A 0.0(5) . . . . ?
C5A N2A C1A N1A -178.2(4) . . . . ?
C3A N2A C1A Au1A 179.6(3) . . . . ?
C5A N2A C1A Au1A 1.4(6) . . . . ?
C1A N1A C2A C3A -0.2(5) . . . . ?
C4A N1A C2A C3A 176.6(4) . . . . ?
C1A N1A C2A C6A 176.4(4) . . . . ?
C4A N1A C2A C6A -6.8(7) . . . . ?
C2 N1 C1 N2 -1.1(5) . . . . ?
C4 N1 C1 N2 -178.8(4) . . . . ?
C2 N1 C1 Au1 178.3(3) . . . . ?
C4 N1 C1 Au1 0.6(6) . . . . ?
C3 N2 C1 N1 0.7(5) . . . . ?
C5 N2 C1 N1 -178.8(4) . . . . ?
C3 N2 C1 Au1 -178.7(3) . . . . ?
C5 N2 C1 Au1 1.8(6) . . . . ?
N1A C2A C3A N2A 0.2(5) . . . . ?
C6A C2A C3A N2A -176.2(4) . . . . ?
C1A N2A C3A C2A -0.1(5) . . . . ?
C5A N2A C3A C2A 178.0(4) . . . . ?
N1 C2 C3 N2 -0.6(5) . . . . ?
C6 C2 C3 N2 -178.1(4) . . . . ?
C1 N2 C3 C2 -0.1(5) . . . . ?
C5 N2 C3 C2 179.4(4) . . . . ?
C7A O1A C6A O2A 3.5(6) . . . . ?
C7A O1A C6A C2A -177.9(4) . . . . ?
C3A C2A C6A O2A 167.5(5) . . . . ?
N1A C2A C6A O2A -8.2(7) . . . . ?
C3A C2A C6A O1A -11.1(7) . . . . ?
N1A C2A C6A O1A 173.1(4) . . . . ?

_refine_diff_density_max         1.941
_refine_diff_density_min         -1.973
_refine_diff_density_rms         0.467

_shelx_res_file                  
;
TITL sm01rfdb_a.res in P2(1)/n
    sm01rfdb.res
    created by SHELXL-2018/3 at 13:59:26 on 09-Nov-2023
REM Old TITL sm01rfdb_twin1_hklf4 in P2(1)/n
REM SHELXT solution in P2(1)/n: R1 0.047, Rweak 0.005, 0.027
REM <I/s> 0.000 for 0 systematic absences, Orientation as input
REM Formula found by SHELXT: C15 N5 O2 Cl2 Au2
CELL 0.71073 7.68619 17.2395 15.2298 90 92.2421 90
ZERR 8 0.00011 0.0003 0.0002 0 0.0014 0
LATT 1
SYMM 0.5-X,0.5+Y,0.5-Z
SFAC C H Au Cl N O
UNIT 56 80 8 8 16 16

L.S. 4 0 0
PLAN  10
SIZE 0.13 0.1 0.08
TEMP -164
CONF
BOND
list 4
fmap 2
acta
MERG 0
OMIT -5 17 3
OMIT 1 11 7
REM <olex2.extras>
REM <HklSrc "%./sm01rfdb_twin1_hklf5.hkl">
REM </olex2.extras>

WGHT    0.024200    6.324400
BASF   0.02338
FVAR       0.20011
AU1   3    0.907614    0.666588    0.566799    11.00000    0.01680    0.02159 =
         0.01426    0.00079    0.00318   -0.00061
AU1A  3    0.645076    0.920651    0.340908    11.00000    0.02079    0.02019 =
         0.02001   -0.00053   -0.00018   -0.00101
CL1   4    1.032387    0.723119    0.449103    11.00000    0.02418    0.03627 =
         0.01917    0.00616    0.00676   -0.00038
CL1A  4    0.710956    1.041526    0.291552    11.00000    0.03800    0.02099 =
         0.03261    0.00100   -0.00270   -0.00623
O1    6    0.627066    0.476462    0.900170    11.00000    0.03573    0.02321 =
         0.01846    0.00335    0.00321   -0.00602
O1A   6    0.417996    0.595315    0.518939    11.00000    0.02722    0.02566 =
         0.01854    0.00429    0.00502   -0.00112
N1    5    0.781391    0.545289    0.693061    11.00000    0.01966    0.01869 =
         0.01739   -0.00190    0.00302   -0.00151
O2A   6    0.398913    0.700279    0.606059    11.00000    0.02790    0.03700 =
         0.01630   -0.00327    0.00750   -0.00364
N2    5    0.731320    0.661643    0.737943    11.00000    0.01806    0.01560 =
         0.01683    0.00107    0.00354   -0.00189
O2    6    0.656228    0.403944    0.778505    11.00000    0.04786    0.01727 =
         0.03383    0.00005    0.01315   -0.00101
N2A   5    0.624396    0.747418    0.340508    11.00000    0.02087    0.02382 =
         0.01569    0.00199    0.00241    0.00057
N1A   5    0.513916    0.793626    0.457194    11.00000    0.01976    0.02402 =
         0.01678   -0.00271    0.00325    0.00074
C6    1    0.660743    0.465694    0.815270    11.00000    0.02343    0.01867 =
         0.02329    0.00263    0.00239   -0.00194
C2    1    0.703310    0.539793    0.773638    11.00000    0.01955    0.01906 =
         0.01747   -0.00016    0.00148   -0.00214
C1A   1    0.590252    0.814884    0.382539    11.00000    0.01691    0.02731 =
         0.01773   -0.00163    0.00156    0.00050
C4    1    0.841878    0.480546    0.639822    11.00000    0.02821    0.02109 =
         0.02365   -0.00614    0.00410   -0.00047
AFIX 137
H4A   2    0.923736    0.448707    0.675167    11.00000   -1.50000
H4B   2    0.900273    0.500862    0.588587    11.00000   -1.50000
H4C   2    0.742064    0.448785    0.620121    11.00000   -1.50000
AFIX   0

C2A   1    0.500961    0.713395    0.461661    11.00000    0.01690    0.02228 =
         0.01458   -0.00112    0.00097   -0.00132
C1    1    0.800764    0.620861    0.671193    11.00000    0.01603    0.01930 =
         0.01564    0.00054    0.00028   -0.00031
C3A   1    0.570731    0.684977    0.387680    11.00000    0.02063    0.02132 =
         0.01728   -0.00015    0.00114   -0.00113
AFIX  43
H3A   2    0.580381    0.631911    0.371776    11.00000   -1.20000
AFIX   0

C3    1    0.671510    0.613131    0.800912    11.00000    0.01971    0.01946 =
         0.01486    0.00229    0.00306   -0.00154
AFIX  43
H3    2    0.618039    0.627889    0.853566    11.00000   -1.20000
AFIX   0

C6A   1    0.433332    0.671365    0.536755    11.00000    0.01623    0.02717 =
         0.01810   -0.00043    0.00238   -0.00133
C4A   1    0.446327    0.848961    0.521275    11.00000    0.03278    0.02743 =
         0.02698   -0.00613    0.01051    0.00467
AFIX 137
H4AA  2    0.513709    0.844383    0.577002    11.00000   -1.50000
H4AB  2    0.323681    0.837415    0.530871    11.00000   -1.50000
H4AC  2    0.456646    0.901881    0.498562    11.00000   -1.50000
AFIX   0

C5    1    0.721506    0.746563    0.740649    11.00000    0.02561    0.01427 =
         0.02188   -0.00056    0.00441   -0.00259
AFIX 137
H5A   2    0.811204    0.768625    0.704069    11.00000   -1.50000
H5B   2    0.740412    0.764371    0.801382    11.00000   -1.50000
H5C   2    0.606343    0.763439    0.718303    11.00000   -1.50000
AFIX   0
C7    1    0.570192    0.407612    0.945738    11.00000    0.03669    0.02766 =
         0.02485    0.01089    0.00309   -0.00629
AFIX 137
H7A   2    0.460441    0.389081    0.918326    11.00000   -1.50000
H7B   2    0.552742    0.420193    1.007525    11.00000   -1.50000
H7C   2    0.658980    0.367059    0.942140    11.00000   -1.50000
AFIX   0

C5A   1    0.711938    0.742542    0.257384    11.00000    0.03079    0.02819 =
         0.01812    0.00062    0.01154    0.00177
AFIX 137
H5AA  2    0.725681    0.794764    0.233197    11.00000   -1.50000
H5AB  2    0.642138    0.710867    0.215805    11.00000   -1.50000
H5AC  2    0.826790    0.718719    0.267321    11.00000   -1.50000
AFIX   0
C7A   1    0.346168    0.549724    0.588342    11.00000    0.02930    0.03087 =
         0.02265    0.00971    0.00431   -0.00043
AFIX 137
H7AA  2    0.336221    0.495482    0.569555    11.00000   -1.50000
H7AB  2    0.230642    0.569674    0.601437    11.00000   -1.50000
H7AC  2    0.422898    0.553075    0.641130    11.00000   -1.50000
AFIX   0
HKLF 5


REM  sm01rfdb_a.res in P2(1)/n
REM wR2 = 0.0641, GooF = S = 1.066, Restrained GooF = 1.066 for all data
REM R1 = 0.0270 for 11253 Fo > 4sig(Fo) and 0.0403 for all 14688 data
REM 242 parameters refined using 0 restraints

END

WGHT      0.0242      6.3378

REM Highest difference peak  1.941,  deepest hole -1.973,  1-sigma level  0.467
Q1    1   0.9778  0.6694  0.5822  11.00000  0.05    1.94
Q2    1   0.8399  0.7129  0.4425  11.00000  0.05    1.90
Q3    1   0.7161  0.9180  0.3792  11.00000  0.05    1.81
Q4    1   0.6414  1.0147  0.4004  11.00000  0.05    1.80
Q5    1   0.8446  0.5238  0.6962  11.00000  0.05    1.78
Q6    1   0.6394  0.7974  0.5681  11.00000  0.05    1.75
Q7    1   0.9506  0.7629  0.5232  11.00000  0.05    1.73
Q8    1   0.7172  1.0292  0.2408  11.00000  0.05    1.73
Q9    1   0.5780  0.9158  0.4188  11.00000  0.05    1.71
Q10   1   0.2972  0.4502  0.6408  11.00000  0.05    1.70
;
_shelx_res_checksum              33555
####################################################################### 
# 
# This file contains crystal structure data downloaded from the 
# Cambridge Structural Database (CSD) hosted by the Cambridge 
# Crystallographic Data Centre (CCDC).
# 
# Full information about CCDC data access policies and citation 
# guidelines are available at http://www.ccdc.cam.ac.uk/access/V1 
# 
# Audit and citation data items may have been added by the CCDC. 
# Please retain this information to preserve the provenance of 
# this file and to allow appropriate attribution of the data. 
# 
#######################################################################

data_sm40db
_database_code_depnum_ccdc_archive 'CCDC 2355445'
loop_
_audit_author_name
_audit_author_address
'Dirk Bockfeld'
;TU Braunschweig
Germany
;
_audit_update_record             
;
2024-05-14 deposited with the CCDC.	2024-07-30 downloaded from the CCDC.
;

_audit_creation_method           SHELXL-2018/3
_shelx_SHELXL_version_number     2018/3
_chemical_name_systematic        ?
_chemical_name_common            ?
_chemical_melting_point          ?
_chemical_formula_moiety         'C16 H24 Au Cl2 N4 O4, B F4'
_chemical_formula_sum            'C16 H24 Au B Cl2 F4 N4 O4'
_chemical_formula_weight         691.07

loop_
_atom_type_symbol
_atom_type_description
_atom_type_scat_dispersion_real
_atom_type_scat_dispersion_imag
_atom_type_scat_source
C C 0.0181 0.0091 'International Tables Vol C Tables 4.2.6.8 and 6.1.1.4'
H H 0.0000 0.0000 'International Tables Vol C Tables 4.2.6.8 and 6.1.1.4'
Au Au -4.4197 7.2980 'International Tables Vol C Tables 4.2.6.8 and 6.1.1.4'
B B 0.0090 0.0039 'International Tables Vol C Tables 4.2.6.8 and 6.1.1.4'
Cl Cl 0.3639 0.7018 'International Tables Vol C Tables 4.2.6.8 and 6.1.1.4'
F F 0.0727 0.0534 'International Tables Vol C Tables 4.2.6.8 and 6.1.1.4'
N N 0.0311 0.0180 'International Tables Vol C Tables 4.2.6.8 and 6.1.1.4'
O O 0.0492 0.0322 'International Tables Vol C Tables 4.2.6.8 and 6.1.1.4'

_space_group_crystal_system      triclinic
_space_group_IT_number           2
_space_group_name_H-M_alt        'P -1'
_space_group_name_Hall           '-P 1'

_shelx_space_group_comment       
;
The symmetry employed for this shelxl refinement is uniquely defined
by the following loop, which should always be used as a source of
symmetry information in preference to the above space-group names.
They are only intended as comments.
;

loop_
_space_group_symop_operation_xyz
'x, y, z'
'-x, -y, -z'

_cell_length_a                   10.9098(4)
_cell_length_b                   11.4446(4)
_cell_length_c                   21.1235(4)
_cell_angle_alpha                104.139(2)
_cell_angle_beta                 92.906(2)
_cell_angle_gamma                107.309(3)
_cell_volume                     2419.94(14)
_cell_formula_units_Z            4
_cell_measurement_temperature    100(2)
_cell_measurement_reflns_used    51242
_cell_measurement_theta_min      4.3500
_cell_measurement_theta_max      79.9930

_exptl_crystal_description       plate
_exptl_crystal_colour            colourless
_exptl_crystal_density_meas      ?
_exptl_crystal_density_method    ?
_exptl_crystal_density_diffrn    1.897
_exptl_crystal_F_000             1336
_exptl_transmission_factor_min   ?
_exptl_transmission_factor_max   ?
_exptl_crystal_size_max          0.160
_exptl_crystal_size_mid          0.140
_exptl_crystal_size_min          0.010
_exptl_absorpt_coefficient_mu    14.013
_shelx_estimated_absorpt_T_min   0.213
_shelx_estimated_absorpt_T_max   0.873
loop_
_exptl_crystal_face_index_h
_exptl_crystal_face_index_k
_exptl_crystal_face_index_l
_exptl_crystal_face_perp_dist
-1 -7 5 0.0493
-7 2 2 0.0739
0 7 -5 0.0960
4 5 -5 0.0848
7 -4 -1 0.0437
1 1 12 0.0036
-1 -1 -12 0.0100
loop_
_exptl_oxdiff_crystal_face_indexfrac_h
_exptl_oxdiff_crystal_face_indexfrac_k
_exptl_oxdiff_crystal_face_indexfrac_l
_exptl_oxdiff_crystal_face_x
_exptl_oxdiff_crystal_face_y
_exptl_oxdiff_crystal_face_z
-0.5252 -6.8496 5.4349 -0.0112 -0.4705 0.8823
-7.0241 1.6164 2.2836 -0.0246 -0.9481 -0.3172
0.4661 6.8728 -5.4230 0.0110 0.4631 -0.8863
3.8081 4.6953 -5.4459 0.0209 0.8334 -0.5523
6.9225 -3.5903 -0.7422 0.0216 0.8198 0.5722
0.5930 0.7462 12.4694 -0.9996 0.0256 -0.0088
-0.5930 -0.7462 -12.4694 0.9996 -0.0256 0.0088
_exptl_absorpt_correction_T_min  0.182
_exptl_absorpt_correction_T_max  1.000
_exptl_absorpt_correction_type   gaussian
_exptl_absorpt_process_details   
;
CrysAlisPro 1.171.42.64a (Rigaku Oxford Diffraction, 2022)
Numerical absorption correction based on gaussian integration over
a multifaceted crystal model
Empirical absorption correction using spherical harmonics,
implemented in SCALE3 ABSPACK scaling algorithm.
;
_oxdiff_exptl_absorpt_empirical_full_min 0.474
_oxdiff_exptl_absorpt_empirical_full_max 2.081
_oxdiff_exptl_absorpt_empirical_details 
;
Empirical correction (ABSPACK) includes:
- Absorption correction using spherical harmonics
- Frame scaling
- Detector area scaling
;
_diffrn_ambient_temperature      100(2)
_diffrn_ambient_environment      N~2~
_diffrn_source                   'micro-focus sealed X-ray tube'
_diffrn_source_type              'PhotonJet (Cu) X-ray Source'
_diffrn_radiation_probe          x-ray
_diffrn_radiation_type           'Cu K\a'
_diffrn_radiation_wavelength     1.54184
_diffrn_radiation_monochromator  mirror
_diffrn_measurement_device       'four-circle diffractometer'
_diffrn_measurement_device_type  
'XtaLAB Synergy, Single source at home/near, HyPix'
_diffrn_detector                 'Hybrid Pixel Array Detector'
_diffrn_detector_type            HyPix
_diffrn_detector_area_resol_mean 10.0000
_diffrn_measurement_method       '\w scans'
_diffrn_reflns_number            104474
_diffrn_reflns_av_unetI/netI     0.0257
_diffrn_reflns_av_R_equivalents  0.0775
_diffrn_reflns_limit_h_min       -13
_diffrn_reflns_limit_h_max       13
_diffrn_reflns_limit_k_min       -14
_diffrn_reflns_limit_k_max       12
_diffrn_reflns_limit_l_min       -26
_diffrn_reflns_limit_l_max       26
_diffrn_reflns_theta_min         4.176
_diffrn_reflns_theta_max         80.549
_diffrn_reflns_theta_full        67.684
_diffrn_measured_fraction_theta_max 0.981
_diffrn_measured_fraction_theta_full 1.000
_diffrn_reflns_Laue_measured_fraction_max 0.981
_diffrn_reflns_Laue_measured_fraction_full 1.000
_diffrn_reflns_point_group_measured_fraction_max 0.981
_diffrn_reflns_point_group_measured_fraction_full 1.000
_reflns_number_total             10403
_reflns_number_gt                9271
_reflns_threshold_expression     'I > 2\s(I)'
_reflns_Friedel_coverage         0.000
_reflns_Friedel_fraction_max     .
_reflns_Friedel_fraction_full    .

_reflns_special_details          
;
 Reflections were merged by SHELXL according to the crystal
 class for the calculation of statistics and refinement.
 
 _reflns_Friedel_fraction is defined as the number of unique
 Friedel pairs measured divided by the number that would be
 possible theoretically, ignoring centric projections and
 systematic absences.
;

_computing_data_collection       'CrysAlisPro 1.171.42.64a (Rigaku OD, 2022)'
_computing_cell_refinement       'CrysAlisPro 1.171.42.64a (Rigaku OD, 2022)'
_computing_data_reduction        'CrysAlisPro 1.171.42.64a (Rigaku OD, 2022)'

_computing_structure_solution    
'SHELXT 2018/2 (G. M. Sheldrick, Acta Cryst., 2015, A71, 3-8)'
_computing_structure_refinement  
'SHELXL-2018/3 (G. M. Sheldrick, Acta Cryst., 2015, C71, 3-8)'
_computing_molecular_graphics    ?
_computing_publication_material  
'OLEX2 v1.3 (O. V. Dolomanov et al., J. Appl. Cryst., 2009, 42, 339-341)'

_refine_special_details          
;
 All H atoms were placed in idealised positions and refined using a riding
 model, with a common U restrained to be 1.2 (1.5 for methyl groups) times
 the equivalent isotropic displacement parameter of the parent atom.
 Ordered methyl groups were treated as rigid bodies and allowed to 
 rotate around the E-CH3 bond.

 Refinement of F^2^ against ALL reflections.  The weighted R-factor wR and
 goodness of fit S are based on F^2^, conventional R-factors R are based
 on F, with F set to zero for negative F^2^. The threshold expression of
 F^2^ > 2sigma(F^2^) is used only for calculating R-factors(gt) etc. and is
 not relevant to the choice of reflections for refinement.  R-factors based
 on F^2^ are statistically about twice as large as those based on F, and R-
 factors based on ALL data will be even larger.

 Two BF4 anions were found disordered and refined accordingly. Chemically
 equivalent B-F and F-F distances were restrained to be equal.
;
_refine_ls_structure_factor_coef Fsqd
_refine_ls_matrix_type           full
_refine_ls_weighting_scheme      calc
_refine_ls_weighting_details     
'w=1/[\s^2^(Fo^2^)+(0.0625P)^2^+2.2371P] where P=(Fo^2^+2Fc^2^)/3'
_atom_sites_solution_primary     iterative
_atom_sites_solution_secondary   difmap
_atom_sites_solution_hydrogens   geom
_refine_ls_hydrogen_treatment    constr
_refine_ls_extinction_method     'SHELXL-2018/3 (Sheldrick 2018)'
_refine_ls_extinction_coef       0.00009(2)
_refine_ls_extinction_expression Fc^*^=kFc[1+0.001xFc^2^\l^3^/sin(2\q)]^-1/4^
_refine_ls_number_reflns         10403
_refine_ls_number_parameters     688
_refine_ls_number_restraints     254
_refine_ls_R_factor_all          0.0396
_refine_ls_R_factor_gt           0.0371
_refine_ls_wR_factor_ref         0.1200
_refine_ls_wR_factor_gt          0.1176
_refine_ls_goodness_of_fit_ref   1.142
_refine_ls_restrained_S_all      1.133
_refine_ls_shift/su_max          0.001
_refine_ls_shift/su_mean         0.000

loop_
_atom_site_label
_atom_site_type_symbol
_atom_site_fract_x
_atom_site_fract_y
_atom_site_fract_z
_atom_site_U_iso_or_equiv
_atom_site_adp_type
_atom_site_occupancy
_atom_site_site_symmetry_order
_atom_site_calc_flag
_atom_site_refinement_flags_posn
_atom_site_refinement_flags_adp
_atom_site_refinement_flags_occupancy
_atom_site_disorder_assembly
_atom_site_disorder_group
Au1 Au 1.000000 1.000000 0.000000 0.02533(8) Uani 1 2 d S . P . .
Cl1 Cl 1.11002(8) 1.20867(8) 0.00942(4) 0.03524(18) Uani 1 1 d . . . . .
O1 O 0.6586(2) 1.2427(2) 0.15323(12) 0.0364(5) Uani 1 1 d . . . . .
O2 O 0.7025(2) 1.1864(3) 0.24501(11) 0.0388(6) Uani 1 1 d . . . . .
N1 N 0.8318(2) 1.1077(3) 0.09200(12) 0.0259(5) Uani 1 1 d . . . . .
N2 N 0.9535(3) 1.0316(3) 0.14294(16) 0.0310(7) Uani 1 1 d . . . . .
C1 C 0.9239(3) 1.0513(3) 0.08429(15) 0.0257(6) Uani 1 1 d . . . . .
C2 C 0.8040(3) 1.1238(3) 0.15650(15) 0.0281(6) Uani 1 1 d . . . . .
C3 C 0.8804(3) 1.0751(3) 0.18764(15) 0.0303(6) Uani 1 1 d . . . . .
H3 H 0.882647 1.071965 0.232201 0.036 Uiso 1 1 calc R U . . .
C4 C 0.7687(3) 1.1408(3) 0.03902(15) 0.0307(7) Uani 1 1 d . . . . .
H4A H 0.675137 1.096817 0.032961 0.046 Uiso 1 1 calc R U . . .
H4B H 0.803646 1.114727 -0.002003 0.046 Uiso 1 1 calc R U . . .
H4C H 0.785014 1.232891 0.050717 0.046 Uiso 1 1 calc R U . . .
C5 C 1.0552(4) 0.9776(4) 0.15764(18) 0.0429(8) Uani 1 1 d . . . . .
H5A H 1.037025 0.892777 0.127370 0.064 Uiso 1 1 calc R U . . .
H5B H 1.056527 0.971321 0.203094 0.064 Uiso 1 1 calc R U . . .
H5C H 1.139538 1.032940 0.152222 0.064 Uiso 1 1 calc R U . . .
C6 C 0.7134(3) 1.1904(3) 0.18283(15) 0.0291(6) Uani 1 1 d . . . . .
C7 C 0.6070(4) 1.2391(4) 0.27580(18) 0.0450(9) Uani 1 1 d . . . . .
H7A H 0.518274 1.180144 0.258756 0.054 Uiso 1 1 calc R U . . .
H7B H 0.614365 1.321581 0.266655 0.054 Uiso 1 1 calc R U . . .
C8 C 0.6356(4) 1.2567(4) 0.34769(18) 0.0510(9) Uani 1 1 d . . . . .
H8A H 0.646899 1.179099 0.355204 0.076 Uiso 1 1 calc R U . . .
H8B H 0.563454 1.274164 0.369688 0.076 Uiso 1 1 calc R U . . .
H8C H 0.715158 1.328265 0.365585 0.076 Uiso 1 1 calc R U . . .
Au1A Au 0.500000 1.000000 0.500000 0.02738(9) Uani 1 2 d S . P . .
Cl1A Cl 0.62171(9) 1.20479(8) 0.50911(4) 0.0430(2) Uani 1 1 d . . . . .
O1A O 0.8307(2) 0.7569(2) 0.34006(11) 0.0335(5) Uani 1 1 d . . . . .
O2A O 0.7488(2) 0.7733(2) 0.24306(10) 0.0343(5) Uani 1 1 d . . . . .
N1A N 0.6635(2) 0.8947(3) 0.40394(12) 0.0266(5) Uani 1 1 d . . . . .
N2A N 0.5071(3) 0.9301(3) 0.35327(14) 0.0333(7) Uani 1 1 d . . . . .
C1A C 0.5634(3) 0.9386(3) 0.41319(15) 0.0282(6) Uani 1 1 d . . . . .
C2A C 0.6710(3) 0.8591(3) 0.33678(14) 0.0283(6) Uani 1 1 d . . . . .
C3A C 0.5733(3) 0.8828(3) 0.30575(15) 0.0328(7) Uani 1 1 d . . . . .
H3A H 0.554295 0.869040 0.259623 0.039 Uiso 1 1 calc R U . . .
C4A C 0.7507(3) 0.8888(4) 0.45719(15) 0.0351(7) Uani 1 1 d . . . . .
H4AA H 0.736024 0.799805 0.456639 0.053 Uiso 1 1 calc R U . . .
H4AB H 0.733660 0.935106 0.499579 0.053 Uiso 1 1 calc R U . . .
H4AC H 0.840711 0.927571 0.451035 0.053 Uiso 1 1 calc R U . . .
C5A C 0.3862(4) 0.9593(4) 0.34079(18) 0.0483(10) Uani 1 1 d . . . . .
H5AA H 0.313647 0.897303 0.352369 0.072 Uiso 1 1 calc R U . . .
H5AB H 0.370027 0.954885 0.294073 0.072 Uiso 1 1 calc R U . . .
H5AC H 0.395028 1.045003 0.367666 0.072 Uiso 1 1 calc R U . . .
C6A C 0.7613(3) 0.7926(3) 0.30861(15) 0.0294(6) Uani 1 1 d . . . . .
C7A C 0.8227(3) 0.6967(3) 0.20795(16) 0.0359(7) Uani 1 1 d . . . . .
H7AA H 0.912481 0.727384 0.230773 0.043 Uiso 1 1 calc R U . . .
H7AB H 0.826418 0.706763 0.162782 0.043 Uiso 1 1 calc R U . . .
C8A C 0.7616(3) 0.5564(3) 0.20432(17) 0.0388(7) Uani 1 1 d . . . . .
H8AA H 0.806601 0.506171 0.175985 0.058 Uiso 1 1 calc R U . . .
H8AB H 0.669949 0.528227 0.186015 0.058 Uiso 1 1 calc R U . . .
H8AC H 0.768825 0.544722 0.248635 0.058 Uiso 1 1 calc R U . . .
Au1B Au 0.500000 0.500000 0.000000 0.02189(8) Uani 1 2 d S . P . .
Cl1B Cl 0.70776(7) 0.50755(8) 0.02742(4) 0.03252(17) Uani 1 1 d . . . . .
O1B O 0.3614(2) 0.5875(2) 0.27130(11) 0.0376(5) Uani 1 1 d . . . . .
O2B O 0.3893(2) 0.4072(2) 0.28543(10) 0.0317(5) Uani 1 1 d . . . . .
N1B N 0.4259(3) 0.5103(3) 0.13710(13) 0.0255(5) Uani 1 1 d . . . . .
N2B N 0.4358(2) 0.3245(2) 0.08876(12) 0.0233(5) Uani 1 1 d . . . . .
C1B C 0.4479(3) 0.4397(3) 0.08075(13) 0.0227(5) Uani 1 1 d . . . . .
C2B C 0.4022(3) 0.4376(3) 0.18190(15) 0.0262(6) Uani 1 1 d . . . . .
C3B C 0.4079(3) 0.3204(3) 0.15070(15) 0.0263(6) Uani 1 1 d . . . . .
H3B H 0.395079 0.249696 0.168534 0.032 Uiso 1 1 calc R U . . .
C4B C 0.4363(3) 0.6449(3) 0.14792(16) 0.0313(6) Uani 1 1 d . . . . .
H4BA H 0.524733 0.698281 0.167471 0.047 Uiso 1 1 calc R U . . .
H4BB H 0.375200 0.665323 0.177780 0.047 Uiso 1 1 calc R U . . .
H4BC H 0.415934 0.660765 0.105715 0.047 Uiso 1 1 calc R U . . .
C5B C 0.4485(3) 0.2172(3) 0.03698(15) 0.0287(6) Uani 1 1 d . . . . .
H5BA H 0.375110 0.187777 0.001921 0.043 Uiso 1 1 calc R U . . .
H5BB H 0.449330 0.147467 0.056032 0.043 Uiso 1 1 calc R U . . .
H5BC H 0.529486 0.245299 0.018653 0.043 Uiso 1 1 calc R U . . .
C6B C 0.3816(3) 0.4880(3) 0.25014(15) 0.0286(6) Uani 1 1 d . . . . .
C7B C 0.3733(3) 0.4472(3) 0.35523(15) 0.0355(7) Uani 1 1 d . . . . .
H7BA H 0.346045 0.371666 0.372476 0.043 Uiso 1 1 calc R U . . .
H7BB H 0.304760 0.487985 0.359671 0.043 Uiso 1 1 calc R U . . .
C8B C 0.4978(4) 0.5390(4) 0.39470(19) 0.0447(9) Uani 1 1 d . . . . .
H8BA H 0.521149 0.616630 0.379940 0.067 Uiso 1 1 calc R U . . .
H8BB H 0.566720 0.500103 0.388472 0.067 Uiso 1 1 calc R U . . .
H8BC H 0.486964 0.560169 0.441455 0.067 Uiso 1 1 calc R U . . .
Au1C Au 0.000000 0.500000 0.500000 0.02746(9) Uani 1 2 d S . P . .
Cl1C Cl 0.20157(8) 0.47810(8) 0.50617(4) 0.03759(18) Uani 1 1 d . . . . .
O1C O 0.0670(3) 0.3633(2) 0.21753(13) 0.0470(6) Uani 1 1 d . . . . .
O2C O 0.0652(2) 0.5504(2) 0.20175(11) 0.0356(5) Uani 1 1 d . . . . .
N1C N 0.0307(3) 0.4623(3) 0.35495(16) 0.0305(7) Uani 1 1 d . . . . .
N2C N 0.0420(3) 0.6563(2) 0.40150(13) 0.0292(5) Uani 1 1 d . . . . .
C1C C 0.0258(3) 0.5418(3) 0.41237(15) 0.0290(6) Uani 1 1 d . . . . .
C2C C 0.0503(3) 0.5281(3) 0.30687(16) 0.0305(6) Uani 1 1 d . . . . .
C3C C 0.0573(3) 0.6498(3) 0.33734(16) 0.0306(6) Uani 1 1 d . . . . .
H3C H 0.070438 0.717768 0.317429 0.037 Uiso 1 1 calc R U . . .
C4C C 0.0122(4) 0.3257(3) 0.34535(17) 0.0369(7) Uani 1 1 d . . . . .
H4CA H -0.067774 0.275207 0.315405 0.055 Uiso 1 1 calc R U . . .
H4CB H 0.006079 0.305868 0.387893 0.055 Uiso 1 1 calc R U . . .
H4CC H 0.085908 0.305380 0.326378 0.055 Uiso 1 1 calc R U . . .
C5C C 0.0426(4) 0.7708(3) 0.45217(17) 0.0359(7) Uani 1 1 d . . . . .
H5CA H -0.038997 0.753570 0.471050 0.054 Uiso 1 1 calc R U . . .
H5CB H 0.052010 0.841215 0.432125 0.054 Uiso 1 1 calc R U . . .
H5CC H 0.115195 0.793904 0.487026 0.054 Uiso 1 1 calc R U . . .
C6C C 0.0621(3) 0.4699(3) 0.23839(17) 0.0345(7) Uani 1 1 d . . . . .
C7C C 0.0722(4) 0.5005(4) 0.13178(18) 0.0440(8) Uani 1 1 d . . . . .
H7CA H -0.001218 0.421603 0.112482 0.053 Uiso 1 1 calc R U . . .
H7CB H 0.153995 0.480738 0.126094 0.053 Uiso 1 1 calc R U . . .
C8C C 0.0665(4) 0.6003(4) 0.09843(19) 0.0487(9) Uani 1 1 d . . . . .
H8CA H 0.081201 0.573848 0.052488 0.073 Uiso 1 1 calc R U . . .
H8CB H 0.133499 0.680784 0.121166 0.073 Uiso 1 1 calc R U . . .
H8CC H -0.018928 0.611820 0.099778 0.073 Uiso 1 1 calc R U . . .
F1A F 0.3197(4) 0.8186(4) 0.0863(2) 0.0603(12) Uani 0.851(6) 1 d D . P A 1
F2A F 0.5126(3) 0.9625(3) 0.08792(18) 0.0662(11) Uani 0.851(6) 1 d D . P A 1
F3A F 0.4513(5) 0.9232(3) 0.18261(14) 0.0689(13) Uani 0.851(6) 1 d D . P A 1
F4A F 0.3525(5) 1.0286(4) 0.1312(2) 0.0437(11) Uani 0.851(6) 1 d D . P A 1
B1A B 0.4097(5) 0.9339(5) 0.1226(3) 0.0333(11) Uani 0.851(6) 1 d D . P A 1
F1B F 0.3532(17) 0.834(2) 0.0787(7) 0.031(4) Uani 0.149(6) 1 d D U P A 2
F2B F 0.5192(13) 0.946(2) 0.1592(11) 0.083(8) Uani 0.149(6) 1 d D . P A 2
F3B F 0.369(3) 1.0342(19) 0.1370(15) 0.069(10) Uani 0.149(6) 1 d D . P A 2
F4B F 0.3167(16) 0.8725(14) 0.1839(6) 0.054(5) Uani 0.149(6) 1 d D . P A 2
B1B B 0.3896(17) 0.9225(17) 0.1395(8) 0.034(5) Uani 0.149(6) 1 d D . P A 2
F1C F 0.9651(9) 1.0469(12) 0.3274(7) 0.037(2) Uani 0.56(4) 1 d D . P B 3
F2C F 1.1814(11) 1.1401(12) 0.3417(12) 0.068(4) Uani 0.56(4) 1 d D . P B 3
F3C F 1.0979(14) 0.9276(12) 0.3184(7) 0.050(2) Uani 0.56(4) 1 d D . P B 3
F4C F 1.085(3) 1.0490(14) 0.4171(6) 0.083(4) Uani 0.56(4) 1 d D . P B 3
B1C B 1.0827(12) 1.0419(13) 0.3510(8) 0.039(3) Uani 0.56(4) 1 d D . P B 3
F1D F 1.0485(18) 1.056(2) 0.4245(7) 0.065(4) Uani 0.44(4) 1 d D . P B 4
F2D F 1.1905(19) 1.1464(19) 0.3639(15) 0.084(6) Uani 0.44(4) 1 d D . P B 4
F3D F 1.109(2) 0.9334(16) 0.3408(16) 0.071(5) Uani 0.44(4) 1 d D . P B 4
F4D F 0.982(2) 1.046(2) 0.3208(10) 0.070(5) Uani 0.44(4) 1 d D . P B 4
B1D B 1.0826(17) 1.0466(15) 0.3622(9) 0.032(4) Uani 0.44(4) 1 d D . P B 4

loop_
_atom_site_aniso_label
_atom_site_aniso_U_11
_atom_site_aniso_U_22
_atom_site_aniso_U_33
_atom_site_aniso_U_23
_atom_site_aniso_U_13
_atom_site_aniso_U_12
Au1 0.02466(13) 0.02938(14) 0.02549(13) 0.00633(9) 0.00610(9) 0.01429(9)
Cl1 0.0349(4) 0.0304(4) 0.0413(4) 0.0079(3) 0.0099(3) 0.0125(3)
O1 0.0431(13) 0.0420(14) 0.0334(12) 0.0097(10) 0.0077(10) 0.0270(11)
O2 0.0495(14) 0.0531(15) 0.0293(11) 0.0134(11) 0.0142(10) 0.0358(12)
N1 0.0281(12) 0.0307(13) 0.0237(12) 0.0063(10) 0.0060(9) 0.0168(10)
N2 0.0343(15) 0.0377(16) 0.0278(14) 0.0093(12) 0.0047(11) 0.0214(13)
C1 0.0235(13) 0.0281(15) 0.0293(14) 0.0072(12) 0.0065(11) 0.0138(11)
C2 0.0323(15) 0.0308(15) 0.0227(13) 0.0048(11) 0.0042(11) 0.0144(12)
C3 0.0334(15) 0.0359(16) 0.0265(14) 0.0077(12) 0.0063(12) 0.0184(13)
C4 0.0342(15) 0.0391(17) 0.0260(14) 0.0095(13) 0.0047(12) 0.0216(14)
C5 0.048(2) 0.060(2) 0.0392(18) 0.0195(17) 0.0107(15) 0.0388(19)
C6 0.0308(15) 0.0291(15) 0.0268(14) 0.0023(12) 0.0029(11) 0.0129(12)
C7 0.053(2) 0.054(2) 0.0404(18) 0.0093(16) 0.0164(16) 0.0367(19)
C8 0.063(2) 0.058(2) 0.0385(19) 0.0057(17) 0.0144(17) 0.033(2)
Au1A 0.02927(14) 0.03248(14) 0.02396(13) 0.00383(9) 0.00565(9) 0.01787(10)
Cl1A 0.0521(5) 0.0346(4) 0.0414(4) 0.0057(3) 0.0167(4) 0.0147(4)
O1A 0.0348(12) 0.0397(13) 0.0301(11) 0.0055(10) 0.0052(9) 0.0212(10)
O2A 0.0418(12) 0.0427(13) 0.0246(10) 0.0046(9) 0.0072(9) 0.0259(11)
N1A 0.0289(12) 0.0320(13) 0.0226(12) 0.0033(10) 0.0059(9) 0.0182(11)
N2A 0.0352(15) 0.0435(18) 0.0263(13) 0.0036(12) 0.0026(11) 0.0249(14)
C1A 0.0312(15) 0.0305(15) 0.0279(14) 0.0064(12) 0.0063(12) 0.0182(13)
C2A 0.0327(15) 0.0318(16) 0.0216(13) 0.0030(11) 0.0045(11) 0.0156(13)
C3A 0.0393(17) 0.0385(17) 0.0248(14) 0.0044(12) 0.0055(12) 0.0219(14)
C4A 0.0382(17) 0.048(2) 0.0249(14) 0.0040(13) 0.0013(12) 0.0270(15)
C5A 0.047(2) 0.075(3) 0.0359(18) 0.0092(18) 0.0015(15) 0.044(2)
C6A 0.0295(14) 0.0311(16) 0.0273(14) 0.0027(12) 0.0057(11) 0.0130(12)
C7A 0.0375(17) 0.0450(19) 0.0307(15) 0.0051(14) 0.0100(13) 0.0245(15)
C8A 0.0341(16) 0.0435(19) 0.0396(17) 0.0031(14) 0.0051(13) 0.0201(14)
Au1B 0.02566(13) 0.02114(12) 0.02178(12) 0.00642(8) 0.00300(8) 0.01131(9)
Cl1B 0.0293(3) 0.0400(4) 0.0339(4) 0.0141(3) 0.0045(3) 0.0159(3)
O1B 0.0529(14) 0.0393(13) 0.0328(11) 0.0110(10) 0.0144(10) 0.0300(11)
O2B 0.0407(12) 0.0357(12) 0.0267(10) 0.0125(9) 0.0096(9) 0.0199(10)
N1B 0.0314(14) 0.0260(13) 0.0229(12) 0.0072(10) 0.0053(10) 0.0142(11)
N2B 0.0291(12) 0.0210(11) 0.0248(11) 0.0087(9) 0.0058(9) 0.0130(9)
C1B 0.0244(13) 0.0250(14) 0.0207(12) 0.0062(11) 0.0029(10) 0.0110(11)
C2B 0.0276(14) 0.0274(14) 0.0296(14) 0.0113(12) 0.0068(11) 0.0142(12)
C3B 0.0282(14) 0.0289(15) 0.0278(14) 0.0109(12) 0.0058(11) 0.0147(12)
C4B 0.0438(17) 0.0245(15) 0.0299(15) 0.0063(12) 0.0053(13) 0.0181(13)
C5B 0.0379(16) 0.0238(14) 0.0275(14) 0.0033(11) 0.0054(12) 0.0170(12)
C6B 0.0283(14) 0.0346(16) 0.0299(14) 0.0119(12) 0.0099(11) 0.0168(12)
C7B 0.0461(19) 0.0404(18) 0.0279(15) 0.0119(13) 0.0130(13) 0.0218(15)
C8B 0.055(2) 0.047(2) 0.0347(18) 0.0071(16) 0.0029(16) 0.0232(18)
Au1C 0.03250(14) 0.02254(13) 0.02942(14) 0.00497(9) -0.00229(9) 0.01458(10)
Cl1C 0.0367(4) 0.0394(4) 0.0422(4) 0.0119(3) 0.0009(3) 0.0203(3)
O1C 0.0645(17) 0.0314(13) 0.0494(14) 0.0069(11) 0.0219(13) 0.0226(12)
O2C 0.0408(12) 0.0401(13) 0.0337(11) 0.0109(10) 0.0077(9) 0.0233(11)
N1C 0.0351(15) 0.0241(13) 0.0356(15) 0.0066(11) 0.0000(11) 0.0162(12)
N2C 0.0376(14) 0.0224(12) 0.0315(13) 0.0067(10) -0.0013(10) 0.0168(11)
C1C 0.0306(15) 0.0271(15) 0.0299(14) 0.0042(12) -0.0018(12) 0.0141(12)
C2C 0.0305(15) 0.0300(15) 0.0356(16) 0.0099(13) 0.0025(12) 0.0159(12)
C3C 0.0313(15) 0.0278(15) 0.0359(16) 0.0091(13) 0.0008(12) 0.0145(12)
C4C 0.050(2) 0.0256(15) 0.0371(17) 0.0044(13) 0.0036(14) 0.0193(14)
C5C 0.0496(19) 0.0252(15) 0.0359(16) 0.0029(13) -0.0020(14) 0.0221(14)
C6C 0.0321(16) 0.0335(17) 0.0402(17) 0.0072(14) 0.0058(13) 0.0161(13)
C7C 0.0420(19) 0.054(2) 0.0378(18) 0.0064(17) 0.0118(15) 0.0224(17)
C8C 0.047(2) 0.066(3) 0.0424(19) 0.0170(18) 0.0145(16) 0.0272(19)
F1A 0.064(3) 0.0326(16) 0.076(2) 0.0231(16) -0.0201(19) 0.0019(16)
F2A 0.067(2) 0.0476(17) 0.084(2) 0.0037(15) 0.0408(18) 0.0237(15)
F3A 0.126(4) 0.053(2) 0.0354(15) 0.0041(13) -0.0193(18) 0.052(2)
F4A 0.043(2) 0.042(2) 0.063(2) 0.0270(16) 0.0192(17) 0.0278(19)
B1A 0.038(2) 0.028(2) 0.039(3) 0.013(2) 0.005(2) 0.0157(19)
F1B 0.032(4) 0.031(5) 0.029(4) 0.007(2) 0.005(2) 0.011(2)
F2B 0.040(8) 0.076(14) 0.12(2) 0.017(13) -0.025(9) 0.008(9)
F3B 0.041(13) 0.016(9) 0.15(3) 0.025(10) 0.024(14) 0.003(8)
F4B 0.081(11) 0.036(8) 0.033(7) 0.001(6) 0.016(7) 0.009(7)
B1B 0.041(10) 0.028(10) 0.032(9) 0.005(6) -0.002(7) 0.011(9)
F1C 0.034(3) 0.034(4) 0.048(4) 0.015(3) -0.002(2) 0.018(2)
F2C 0.041(3) 0.030(3) 0.143(11) 0.040(4) 0.022(4) 0.013(2)
F3C 0.046(3) 0.033(3) 0.080(6) 0.020(3) 0.008(4) 0.019(2)
F4C 0.139(12) 0.059(4) 0.045(5) 0.016(4) -0.032(5) 0.030(6)
B1C 0.032(6) 0.041(7) 0.052(7) 0.025(5) 0.002(4) 0.013(4)
F1D 0.076(7) 0.071(7) 0.034(4) 0.005(4) 0.007(4) 0.012(5)
F2D 0.061(6) 0.051(6) 0.155(15) 0.048(8) 0.030(7) 0.021(4)
F3D 0.058(8) 0.041(5) 0.146(14) 0.049(7) 0.058(9) 0.038(6)
F4D 0.103(10) 0.060(8) 0.051(6) 0.010(5) -0.022(7) 0.045(8)
B1D 0.051(7) 0.024(6) 0.032(6) 0.010(4) 0.006(4) 0.023(5)

_geom_special_details            
;
 All esds (except the esd in the dihedral angle between two l.s. planes)
 are estimated using the full covariance matrix.  The cell esds are taken
 into account individually in the estimation of esds in distances, angles
 and torsion angles; correlations between esds in cell parameters are only
 used when they are defined by crystal symmetry.  An approximate (isotropic)
 treatment of cell esds is used for estimating esds involving l.s. planes.
;

loop_
_geom_bond_atom_site_label_1
_geom_bond_atom_site_label_2
_geom_bond_distance
_geom_bond_site_symmetry_2
_geom_bond_publ_flag
Au1 C1 2.033(3) 2_775 ?
Au1 C1 2.033(3) . ?
Au1 Cl1 2.2851(8) . ?
Au1 Cl1 2.2851(8) 2_775 ?
O1 C6 1.211(4) . ?
O2 C6 1.336(4) . ?
O2 C7 1.457(4) . ?
N1 C1 1.343(4) . ?
N1 C2 1.391(4) . ?
N1 C4 1.468(4) . ?
N2 C1 1.352(4) . ?
N2 C3 1.363(4) . ?
N2 C5 1.475(4) . ?
C2 C3 1.356(4) . ?
C2 C6 1.471(4) . ?
C7 C8 1.486(5) . ?
Au1A C1A 2.031(3) 2_676 ?
Au1A C1A 2.031(3) . ?
Au1A Cl1A 2.2792(9) 2_676 ?
Au1A Cl1A 2.2793(9) . ?
O1A C6A 1.204(4) . ?
O2A C6A 1.341(4) . ?
O2A C7A 1.460(4) . ?
N1A C1A 1.336(4) . ?
N1A C2A 1.391(4) . ?
N1A C4A 1.463(4) . ?
N2A C1A 1.347(4) . ?
N2A C3A 1.365(4) . ?
N2A C5A 1.480(4) . ?
C2A C3A 1.352(4) . ?
C2A C6A 1.479(4) . ?
C7A C8A 1.525(5) . ?
Au1B C1B 2.037(3) 2_665 ?
Au1B C1B 2.037(3) . ?
Au1B Cl1B 2.2817(7) . ?
Au1B Cl1B 2.2818(7) 2_665 ?
O1B C6B 1.207(4) . ?
O2B C6B 1.339(4) . ?
O2B C7B 1.469(4) . ?
N1B C1B 1.342(4) . ?
N1B C2B 1.391(4) . ?
N1B C4B 1.469(4) . ?
N2B C1B 1.339(4) . ?
N2B C3B 1.367(4) . ?
N2B C5B 1.478(4) . ?
C2B C3B 1.364(4) . ?
C2B C6B 1.471(4) . ?
C7B C8B 1.501(5) . ?
Au1C C1C 2.034(3) . ?
Au1C C1C 2.035(3) 2_566 ?
Au1C Cl1C 2.2870(8) 2_566 ?
Au1C Cl1C 2.2871(8) . ?
O1C C6C 1.209(4) . ?
O2C C6C 1.335(4) . ?
O2C C7C 1.463(4) . ?
N1C C1C 1.341(4) . ?
N1C C2C 1.394(5) . ?
N1C C4C 1.476(4) . ?
N2C C1C 1.347(4) . ?
N2C C3C 1.361(4) . ?
N2C C5C 1.474(4) . ?
C2C C3C 1.362(4) . ?
C2C C6C 1.467(5) . ?
C7C C8C 1.495(6) . ?
F1A B1A 1.396(6) . ?
F2A B1A 1.373(6) . ?
F3A B1A 1.372(5) . ?
F4A B1A 1.384(5) . ?
F1B B1B 1.379(13) . ?
F2B B1B 1.380(13) . ?
F3B B1B 1.375(13) . ?
F4B B1B 1.382(13) . ?
F1C B1C 1.375(9) . ?
F2C B1C 1.367(9) . ?
F3C B1C 1.383(10) . ?
F4C B1C 1.377(10) . ?
F1D B1D 1.373(12) . ?
F2D B1D 1.366(11) . ?
F3D B1D 1.385(11) . ?
F4D B1D 1.368(12) . ?

loop_
_geom_angle_atom_site_label_1
_geom_angle_atom_site_label_2
_geom_angle_atom_site_label_3
_geom_angle
_geom_angle_site_symmetry_1
_geom_angle_site_symmetry_3
_geom_angle_publ_flag
C1 Au1 C1 180.0 2_775 . ?
C1 Au1 Cl1 89.66(9) 2_775 . ?
C1 Au1 Cl1 90.34(9) . . ?
C1 Au1 Cl1 90.34(9) 2_775 2_775 ?
C1 Au1 Cl1 89.66(9) . 2_775 ?
Cl1 Au1 Cl1 180.0 . 2_775 ?
C6 O2 C7 115.7(3) . . ?
C1 N1 C2 109.0(3) . . ?
C1 N1 C4 124.3(2) . . ?
C2 N1 C4 126.7(2) . . ?
C1 N2 C3 110.1(3) . . ?
C1 N2 C5 125.0(3) . . ?
C3 N2 C5 124.7(3) . . ?
N1 C1 N2 106.8(3) . . ?
N1 C1 Au1 126.7(2) . . ?
N2 C1 Au1 126.5(2) . . ?
C3 C2 N1 107.1(3) . . ?
C3 C2 C6 129.7(3) . . ?
N1 C2 C6 123.2(3) . . ?
C2 C3 N2 107.0(3) . . ?
O1 C6 O2 125.0(3) . . ?
O1 C6 C2 125.4(3) . . ?
O2 C6 C2 109.6(3) . . ?
O2 C7 C8 106.2(3) . . ?
C1A Au1A C1A 180.0 2_676 . ?
C1A Au1A Cl1A 91.09(10) 2_676 2_676 ?
C1A Au1A Cl1A 88.91(10) . 2_676 ?
C1A Au1A Cl1A 88.91(10) 2_676 . ?
C1A Au1A Cl1A 91.09(10) . . ?
Cl1A Au1A Cl1A 180.0 2_676 . ?
C6A O2A C7A 115.5(2) . . ?
C1A N1A C2A 108.9(3) . . ?
C1A N1A C4A 124.2(3) . . ?
C2A N1A C4A 126.9(3) . . ?
C1A N2A C3A 109.9(3) . . ?
C1A N2A C5A 124.8(3) . . ?
C3A N2A C5A 125.2(3) . . ?
N1A C1A N2A 107.1(3) . . ?
N1A C1A Au1A 127.4(2) . . ?
N2A C1A Au1A 125.4(2) . . ?
C3A C2A N1A 107.0(3) . . ?
C3A C2A C6A 129.4(3) . . ?
N1A C2A C6A 123.1(3) . . ?
C2A C3A N2A 107.0(3) . . ?
O1A C6A O2A 125.8(3) . . ?
O1A C6A C2A 124.5(3) . . ?
O2A C6A C2A 109.7(3) . . ?
O2A C7A C8A 111.3(3) . . ?
C1B Au1B C1B 180.0 2_665 . ?
C1B Au1B Cl1B 90.04(8) 2_665 . ?
C1B Au1B Cl1B 89.96(8) . . ?
C1B Au1B Cl1B 89.97(8) 2_665 2_665 ?
C1B Au1B Cl1B 90.04(8) . 2_665 ?
Cl1B Au1B Cl1B 180.0 . 2_665 ?
C6B O2B C7B 115.7(2) . . ?
C1B N1B C2B 108.8(3) . . ?
C1B N1B C4B 123.0(3) . . ?
C2B N1B C4B 128.1(3) . . ?
C1B N2B C3B 110.4(2) . . ?
C1B N2B C5B 124.2(2) . . ?
C3B N2B C5B 125.4(3) . . ?
N2B C1B N1B 107.3(2) . . ?
N2B C1B Au1B 126.4(2) . . ?
N1B C1B Au1B 126.3(2) . . ?
C3B C2B N1B 107.0(3) . . ?
C3B C2B C6B 129.8(3) . . ?
N1B C2B C6B 123.2(3) . . ?
C2B C3B N2B 106.6(3) . . ?
O1B C6B O2B 125.0(3) . . ?
O1B C6B C2B 125.1(3) . . ?
O2B C6B C2B 109.9(2) . . ?
O2B C7B C8B 110.7(3) . . ?
C1C Au1C C1C 180.0 . 2_566 ?
C1C Au1C Cl1C 90.53(9) . 2_566 ?
C1C Au1C Cl1C 89.47(9) 2_566 2_566 ?
C1C Au1C Cl1C 89.47(9) . . ?
C1C Au1C Cl1C 90.53(9) 2_566 . ?
Cl1C Au1C Cl1C 180.00(4) 2_566 . ?
C6C O2C C7C 115.3(3) . . ?
C1C N1C C2C 109.3(3) . . ?
C1C N1C C4C 124.0(3) . . ?
C2C N1C C4C 126.7(3) . . ?
C1C N2C C3C 110.0(3) . . ?
C1C N2C C5C 124.5(3) . . ?
C3C N2C C5C 125.6(3) . . ?
N1C C1C N2C 107.0(3) . . ?
N1C C1C Au1C 127.1(2) . . ?
N2C C1C Au1C 125.9(2) . . ?
C3C C2C N1C 106.2(3) . . ?
C3C C2C C6C 130.2(3) . . ?
N1C C2C C6C 123.6(3) . . ?
N2C C3C C2C 107.5(3) . . ?
O1C C6C O2C 124.4(3) . . ?
O1C C6C C2C 125.0(3) . . ?
O2C C6C C2C 110.6(3) . . ?
O2C C7C C8C 107.6(3) . . ?
F3A B1A F2A 109.9(4) . . ?
F3A B1A F4A 110.0(4) . . ?
F2A B1A F4A 109.5(4) . . ?
F3A B1A F1A 109.7(4) . . ?
F2A B1A F1A 108.4(4) . . ?
F4A B1A F1A 109.3(4) . . ?
F3B B1B F1B 111.0(12) . . ?
F3B B1B F2B 109.6(12) . . ?
F1B B1B F2B 109.1(12) . . ?
F3B B1B F4B 109.3(12) . . ?
F1B B1B F4B 108.3(11) . . ?
F2B B1B F4B 109.5(12) . . ?
F2C B1C F1C 110.4(8) . . ?
F2C B1C F4C 110.0(9) . . ?
F1C B1C F4C 109.0(8) . . ?
F2C B1C F3C 109.4(8) . . ?
F1C B1C F3C 109.6(9) . . ?
F4C B1C F3C 108.5(9) . . ?
F2D B1D F4D 110.6(11) . . ?
F2D B1D F1D 109.4(11) . . ?
F4D B1D F1D 109.4(10) . . ?
F2D B1D F3D 109.6(11) . . ?
F4D B1D F3D 109.6(11) . . ?
F1D B1D F3D 108.2(10) . . ?

loop_
_geom_torsion_atom_site_label_1
_geom_torsion_atom_site_label_2
_geom_torsion_atom_site_label_3
_geom_torsion_atom_site_label_4
_geom_torsion
_geom_torsion_site_symmetry_1
_geom_torsion_site_symmetry_2
_geom_torsion_site_symmetry_3
_geom_torsion_site_symmetry_4
_geom_torsion_publ_flag
C2 N1 C1 N2 0.2(4) . . . . ?
C4 N1 C1 N2 -177.3(3) . . . . ?
C2 N1 C1 Au1 178.4(2) . . . . ?
C4 N1 C1 Au1 0.8(5) . . . . ?
C3 N2 C1 N1 0.1(4) . . . . ?
C5 N2 C1 N1 -176.6(3) . . . . ?
C3 N2 C1 Au1 -178.1(2) . . . . ?
C5 N2 C1 Au1 5.2(5) . . . . ?
C1 N1 C2 C3 -0.4(4) . . . . ?
C4 N1 C2 C3 177.1(3) . . . . ?
C1 N1 C2 C6 175.8(3) . . . . ?
C4 N1 C2 C6 -6.7(5) . . . . ?
N1 C2 C3 N2 0.4(4) . . . . ?
C6 C2 C3 N2 -175.4(3) . . . . ?
C1 N2 C3 C2 -0.3(4) . . . . ?
C5 N2 C3 C2 176.4(3) . . . . ?
C7 O2 C6 O1 6.1(5) . . . . ?
C7 O2 C6 C2 -174.9(3) . . . . ?
C3 C2 C6 O1 171.8(4) . . . . ?
N1 C2 C6 O1 -3.5(5) . . . . ?
C3 C2 C6 O2 -7.2(5) . . . . ?
N1 C2 C6 O2 177.5(3) . . . . ?
C6 O2 C7 C8 -165.2(3) . . . . ?
C2A N1A C1A N2A 0.6(4) . . . . ?
C4A N1A C1A N2A 179.5(3) . . . . ?
C2A N1A C1A Au1A 178.2(2) . . . . ?
C4A N1A C1A Au1A -2.9(5) . . . . ?
C3A N2A C1A N1A -1.1(4) . . . . ?
C5A N2A C1A N1A 174.9(4) . . . . ?
C3A N2A C1A Au1A -178.7(3) . . . . ?
C5A N2A C1A Au1A -2.7(5) . . . . ?
C1A N1A C2A C3A 0.1(4) . . . . ?
C4A N1A C2A C3A -178.8(3) . . . . ?
C1A N1A C2A C6A -172.6(3) . . . . ?
C4A N1A C2A C6A 8.5(5) . . . . ?
N1A C2A C3A N2A -0.8(4) . . . . ?
C6A C2A C3A N2A 171.3(3) . . . . ?
C1A N2A C3A C2A 1.2(4) . . . . ?
C5A N2A C3A C2A -174.8(4) . . . . ?
C7A O2A C6A O1A 3.1(5) . . . . ?
C7A O2A C6A C2A -173.9(3) . . . . ?
C3A C2A C6A O1A -166.7(4) . . . . ?
N1A C2A C6A O1A 4.4(5) . . . . ?
C3A C2A C6A O2A 10.4(5) . . . . ?
N1A C2A C6A O2A -178.6(3) . . . . ?
C6A O2A C7A C8A 74.1(4) . . . . ?
C3B N2B C1B N1B -1.0(3) . . . . ?
C5B N2B C1B N1B 177.9(3) . . . . ?
C3B N2B C1B Au1B 175.9(2) . . . . ?
C5B N2B C1B Au1B -5.1(4) . . . . ?
C2B N1B C1B N2B 1.4(3) . . . . ?
C4B N1B C1B N2B 177.2(3) . . . . ?
C2B N1B C1B Au1B -175.6(2) . . . . ?
C4B N1B C1B Au1B 0.3(4) . . . . ?
C1B N1B C2B C3B -1.2(3) . . . . ?
C4B N1B C2B C3B -176.8(3) . . . . ?
C1B N1B C2B C6B 176.4(3) . . . . ?
C4B N1B C2B C6B 0.8(5) . . . . ?
N1B C2B C3B N2B 0.6(3) . . . . ?
C6B C2B C3B N2B -176.8(3) . . . . ?
C1B N2B C3B C2B 0.3(3) . . . . ?
C5B N2B C3B C2B -178.6(3) . . . . ?
C7B O2B C6B O1B -1.0(5) . . . . ?
C7B O2B C6B C2B 178.7(3) . . . . ?
C3B C2B C6B O1B -170.0(3) . . . . ?
N1B C2B C6B O1B 13.0(5) . . . . ?
C3B C2B C6B O2B 10.4(5) . . . . ?
N1B C2B C6B O2B -166.6(3) . . . . ?
C6B O2B C7B C8B -81.4(3) . . . . ?
C2C N1C C1C N2C 0.0(4) . . . . ?
C4C N1C C1C N2C -177.6(3) . . . . ?
C2C N1C C1C Au1C -179.7(2) . . . . ?
C4C N1C C1C Au1C 2.7(5) . . . . ?
C3C N2C C1C N1C -0.1(4) . . . . ?
C5C N2C C1C N1C 179.8(3) . . . . ?
C3C N2C C1C Au1C 179.6(2) . . . . ?
C5C N2C C1C Au1C -0.5(4) . . . . ?
C1C N1C C2C C3C 0.1(4) . . . . ?
C4C N1C C2C C3C 177.6(3) . . . . ?
C1C N1C C2C C6C 179.2(3) . . . . ?
C4C N1C C2C C6C -3.3(5) . . . . ?
C1C N2C C3C C2C 0.1(4) . . . . ?
C5C N2C C3C C2C -179.8(3) . . . . ?
N1C C2C C3C N2C -0.1(4) . . . . ?
C6C C2C C3C N2C -179.1(3) . . . . ?
C7C O2C C6C O1C 1.3(5) . . . . ?
C7C O2C C6C C2C -177.9(3) . . . . ?
C3C C2C C6C O1C 172.4(3) . . . . ?
N1C C2C C6C O1C -6.4(5) . . . . ?
C3C C2C C6C O2C -8.4(5) . . . . ?
N1C C2C C6C O2C 172.8(3) . . . . ?
C6C O2C C7C C8C 176.6(3) . . . . ?

_refine_diff_density_max         1.360
_refine_diff_density_min         -1.754
_refine_diff_density_rms         0.150

_shelx_res_file                  
;
TITL sm40db_a.res in P-1
    sm40db.res
    created by SHELXL-2018/3 at 19:24:06 on 23-Jun-2023
REM Old TITL sm40db in P-1 #2
REM SHELXT solution in P-1: R1 0.107, Rweak 0.001, 0.045
REM <I/s> 0.000 for 0 systematic absences, Orientation as input
REM Formula found by SHELXT: C36 B N12 O4 F5 Cl4 Au2
CELL 1.54184 10.9098 11.4446 21.1235 104.139 92.906 107.309
ZERR 4 0.0004 0.0004 0.0004 0.002 0.002 0.003
LATT 1
SFAC C H Au B Cl F N O
UNIT 64 96 4 4 8 16 16 16
SADI B1A F1A B1A F2A B1A F3A B1A F4A B1B F1B B1B F2B B1B F3B B1B F4B
SADI F1A F2A F1A F3A F1A F4A F2A F3A F2A F4A F3A F4A F1B F2B F1B F3B F1B =
 F4B F2B F3B F2B F4B F3B F4B
SADI B1C F1C B1C F2C B1C F3C B1C F4C B1D F1D B1D F2D B1D F3D B1D F4D
SADI F1C F2C F1C F3C F1C F4C F2C F3C F2C F4C F3C F4C F1D F2D F1D F3D F1D =
 F4D F2D F3D F2D F4D F3D F4D
RIGU F1B > B1B
ISOR 0.001 0.002 F1B
RIGU B1D F1D F2D F3D F4D

L.S. 10
PLAN  10
SIZE 0.01 0.14 0.16
TEMP -173
CONF
list 4
fmap 2
acta
REM <olex2.extras>
REM <HklSrc "%./sm40db.hkl">
REM </olex2.extras>

WGHT    0.062500    2.237100
EXTI    0.000093
FVAR       0.22260   0.85124   0.56028
AU1   3    1.000000    1.000000    0.000000    10.50000    0.02466    0.02938 =
         0.02549    0.00633    0.00610    0.01429
CL1   5    1.110021    1.208672    0.009416    11.00000    0.03493    0.03037 =
         0.04130    0.00786    0.00993    0.01246
O1    8    0.658554    1.242700    0.153227    11.00000    0.04309    0.04196 =
         0.03339    0.00970    0.00775    0.02696
O2    8    0.702452    1.186370    0.245010    11.00000    0.04954    0.05305 =
         0.02934    0.01339    0.01418    0.03579
N1    7    0.831843    1.107710    0.092000    11.00000    0.02811    0.03073 =
         0.02372    0.00634    0.00595    0.01683
N2    7    0.953465    1.031558    0.142935    11.00000    0.03434    0.03772 =
         0.02782    0.00928    0.00465    0.02137
C1    1    0.923894    1.051277    0.084293    11.00000    0.02353    0.02809 =
         0.02928    0.00719    0.00649    0.01377
C2    1    0.803985    1.123769    0.156495    11.00000    0.03227    0.03079 =
         0.02275    0.00477    0.00416    0.01439
C3    1    0.880418    1.075112    0.187644    11.00000    0.03341    0.03585 =
         0.02655    0.00774    0.00633    0.01838
AFIX  43
H3    2    0.882647    1.071965    0.232201    11.00000   -1.20000
AFIX   0
C4    1    0.768659    1.140785    0.039015    11.00000    0.03421    0.03909 =
         0.02602    0.00948    0.00467    0.02158
AFIX 137
H4A   2    0.675137    1.096817    0.032961    11.00000   -1.50000
H4B   2    0.803646    1.114727   -0.002003    11.00000   -1.50000
H4C   2    0.785014    1.232891    0.050717    11.00000   -1.50000
AFIX   0
C5    1    1.055168    0.977626    0.157639    11.00000    0.04792    0.06024 =
         0.03917    0.01949    0.01067    0.03876
AFIX 137
H5A   2    1.037025    0.892777    0.127370    11.00000   -1.50000
H5B   2    1.056527    0.971321    0.203094    11.00000   -1.50000
H5C   2    1.139538    1.032940    0.152222    11.00000   -1.50000
AFIX   0
C6    1    0.713443    1.190434    0.182835    11.00000    0.03076    0.02907 =
         0.02681    0.00230    0.00293    0.01292
C7    1    0.607046    1.239120    0.275800    11.00000    0.05344    0.05387 =
         0.04040    0.00932    0.01638    0.03673
AFIX  23
H7A   2    0.518274    1.180144    0.258756    11.00000   -1.20000
H7B   2    0.614365    1.321581    0.266655    11.00000   -1.20000
AFIX   0
C8    1    0.635568    1.256656    0.347692    11.00000    0.06289    0.05751 =
         0.03846    0.00570    0.01435    0.03272
AFIX 137
H8A   2    0.646899    1.179099    0.355204    11.00000   -1.50000
H8B   2    0.563454    1.274164    0.369688    11.00000   -1.50000
H8C   2    0.715158    1.328265    0.365585    11.00000   -1.50000
AFIX   0

AU1A  3    0.500000    1.000000    0.500000    10.50000    0.02927    0.03248 =
         0.02396    0.00383    0.00565    0.01787
CL1A  5    0.621705    1.204790    0.509114    11.00000    0.05214    0.03464 =
         0.04141    0.00565    0.01672    0.01468
O1A   8    0.830719    0.756876    0.340060    11.00000    0.03480    0.03973 =
         0.03013    0.00546    0.00524    0.02118
O2A   8    0.748818    0.773334    0.243062    11.00000    0.04180    0.04270 =
         0.02462    0.00459    0.00719    0.02593
N1A   7    0.663538    0.894712    0.403936    11.00000    0.02886    0.03197 =
         0.02262    0.00328    0.00590    0.01821
N2A   7    0.507135    0.930064    0.353267    11.00000    0.03523    0.04345 =
         0.02628    0.00361    0.00265    0.02488
C1A   1    0.563383    0.938551    0.413189    11.00000    0.03122    0.03047 =
         0.02793    0.00639    0.00633    0.01821
C2A   1    0.671035    0.859115    0.336782    11.00000    0.03272    0.03184 =
         0.02159    0.00299    0.00452    0.01563
C3A   1    0.573306    0.882755    0.305751    11.00000    0.03928    0.03847 =
         0.02484    0.00442    0.00553    0.02191
AFIX  43
H3A   2    0.554295    0.869040    0.259623    11.00000   -1.20000
AFIX   0
C4A   1    0.750677    0.888811    0.457194    11.00000    0.03821    0.04754 =
         0.02492    0.00397    0.00129    0.02698
AFIX 137
H4AA  2    0.736024    0.799805    0.456639    11.00000   -1.50000
H4AB  2    0.733660    0.935106    0.499579    11.00000   -1.50000
H4AC  2    0.840711    0.927571    0.451035    11.00000   -1.50000
AFIX   0
C5A   1    0.386247    0.959282    0.340790    11.00000    0.04660    0.07515 =
         0.03588    0.00921    0.00151    0.04359
AFIX 137
H5AA  2    0.313647    0.897303    0.352369    11.00000   -1.50000
H5AB  2    0.370027    0.954885    0.294073    11.00000   -1.50000
H5AC  2    0.395028    1.045003    0.367666    11.00000   -1.50000
AFIX   0
C6A   1    0.761262    0.792621    0.308612    11.00000    0.02951    0.03107 =
         0.02726    0.00270    0.00569    0.01299
C7A   1    0.822687    0.696701    0.207951    11.00000    0.03752    0.04501 =
         0.03067    0.00505    0.00996    0.02445
AFIX  23
H7AA  2    0.912481    0.727384    0.230773    11.00000   -1.20000
H7AB  2    0.826418    0.706763    0.162782    11.00000   -1.20000
AFIX   0
C8A   1    0.761553    0.556422    0.204322    11.00000    0.03414    0.04345 =
         0.03963    0.00307    0.00506    0.02011
AFIX 137
H8AA  2    0.806601    0.506171    0.175985    11.00000   -1.50000
H8AB  2    0.669949    0.528227    0.186015    11.00000   -1.50000
H8AC  2    0.768825    0.544722    0.248635    11.00000   -1.50000
AFIX   0

AU1B  3    0.500000    0.500000    0.000000    10.50000    0.02566    0.02114 =
         0.02178    0.00642    0.00300    0.01131
CL1B  5    0.707758    0.507547    0.027418    11.00000    0.02930    0.03998 =
         0.03387    0.01410    0.00448    0.01592
O1B   8    0.361422    0.587546    0.271298    11.00000    0.05293    0.03928 =
         0.03278    0.01100    0.01441    0.02998
O2B   8    0.389255    0.407246    0.285428    11.00000    0.04070    0.03568 =
         0.02667    0.01246    0.00964    0.01993
N1B   7    0.425853    0.510265    0.137102    11.00000    0.03141    0.02604 =
         0.02294    0.00720    0.00528    0.01423
N2B   7    0.435757    0.324507    0.088760    11.00000    0.02905    0.02099 =
         0.02479    0.00872    0.00579    0.01300
C1B   1    0.447943    0.439749    0.080751    11.00000    0.02439    0.02502 =
         0.02070    0.00615    0.00291    0.01102
C2B   1    0.402178    0.437595    0.181895    11.00000    0.02762    0.02739 =
         0.02963    0.01129    0.00682    0.01417
C3B   1    0.407916    0.320372    0.150704    11.00000    0.02825    0.02888 =
         0.02777    0.01093    0.00583    0.01473
AFIX  43
H3B   2    0.395079    0.249696    0.168534    11.00000   -1.20000
AFIX   0
C4B   1    0.436300    0.644866    0.147918    11.00000    0.04381    0.02447 =
         0.02986    0.00625    0.00531    0.01814
AFIX 137
H4BA  2    0.524733    0.698281    0.167471    11.00000   -1.50000
H4BB  2    0.375200    0.665323    0.177780    11.00000   -1.50000
H4BC  2    0.415934    0.660765    0.105715    11.00000   -1.50000
AFIX   0
C5B   1    0.448493    0.217228    0.036981    11.00000    0.03787    0.02379 =
         0.02751    0.00333    0.00541    0.01703
AFIX 137
H5BA  2    0.375110    0.187777    0.001921    11.00000   -1.50000
H5BB  2    0.449330    0.147467    0.056032    11.00000   -1.50000
H5BC  2    0.529486    0.245299    0.018653    11.00000   -1.50000
AFIX   0
C6B   1    0.381584    0.487978    0.250139    11.00000    0.02830    0.03460 =
         0.02992    0.01187    0.00990    0.01685
C7B   1    0.373334    0.447186    0.355228    11.00000    0.04606    0.04039 =
         0.02788    0.01189    0.01302    0.02179
AFIX  23
H7BA  2    0.346045    0.371666    0.372476    11.00000   -1.20000
H7BB  2    0.304760    0.487985    0.359671    11.00000   -1.20000
AFIX   0
C8B   1    0.497842    0.538985    0.394697    11.00000    0.05504    0.04652 =
         0.03469    0.00708    0.00289    0.02317
AFIX 137
H8BA  2    0.521149    0.616630    0.379940    11.00000   -1.50000
H8BB  2    0.566720    0.500103    0.388472    11.00000   -1.50000
H8BC  2    0.486964    0.560169    0.441455    11.00000   -1.50000
AFIX   0

AU1C  3    0.000000    0.500000    0.500000    10.50000    0.03250    0.02254 =
         0.02942    0.00497   -0.00229    0.01458
CL1C  5    0.201573    0.478104    0.506169    11.00000    0.03671    0.03939 =
         0.04221    0.01189    0.00087    0.02034
O1C   8    0.066968    0.363288    0.217530    11.00000    0.06450    0.03139 =
         0.04944    0.00688    0.02190    0.02264
O2C   8    0.065223    0.550382    0.201754    11.00000    0.04081    0.04010 =
         0.03373    0.01093    0.00765    0.02331
N1C   7    0.030700    0.462269    0.354946    11.00000    0.03509    0.02411 =
         0.03563    0.00657   -0.00001    0.01615
N2C   7    0.042012    0.656250    0.401502    11.00000    0.03757    0.02245 =
         0.03152    0.00667   -0.00126    0.01685
C1C   1    0.025829    0.541769    0.412372    11.00000    0.03063    0.02711 =
         0.02995    0.00423   -0.00179    0.01415
C2C   1    0.050317    0.528080    0.306866    11.00000    0.03052    0.02998 =
         0.03556    0.00985    0.00253    0.01594
C3C   1    0.057295    0.649775    0.337337    11.00000    0.03130    0.02777 =
         0.03591    0.00913    0.00075    0.01451
AFIX  43
H3C   2    0.070438    0.717768    0.317429    11.00000   -1.20000
AFIX   0
C4C   1    0.012173    0.325715    0.345350    11.00000    0.05039    0.02564 =
         0.03709    0.00437    0.00364    0.01935
AFIX 137
H4CA  2   -0.067774    0.275207    0.315405    11.00000   -1.50000
H4CB  2    0.006079    0.305868    0.387893    11.00000   -1.50000
H4CC  2    0.085908    0.305380    0.326378    11.00000   -1.50000
AFIX   0
C5C   1    0.042605    0.770842    0.452174    11.00000    0.04959    0.02516 =
         0.03590    0.00285   -0.00199    0.02213
AFIX 137
H5CA  2   -0.038997    0.753570    0.471050    11.00000   -1.50000
H5CB  2    0.052010    0.841215    0.432125    11.00000   -1.50000
H5CC  2    0.115195    0.793904    0.487026    11.00000   -1.50000
AFIX   0
C6C   1    0.062130    0.469853    0.238391    11.00000    0.03210    0.03352 =
         0.04022    0.00723    0.00585    0.01614
C7C   1    0.072192    0.500533    0.131781    11.00000    0.04199    0.05437 =
         0.03784    0.00636    0.01181    0.02245
AFIX  23
H7CA  2   -0.001218    0.421603    0.112482    11.00000   -1.20000
H7CB  2    0.153995    0.480738    0.126094    11.00000   -1.20000
AFIX   0
C8C   1    0.066501    0.600346    0.098430    11.00000    0.04672    0.06566 =
         0.04241    0.01700    0.01454    0.02722
AFIX 137
H8CA  2    0.081201    0.573848    0.052488    11.00000   -1.50000
H8CB  2    0.133499    0.680784    0.121166    11.00000   -1.50000
H8CC  2   -0.018928    0.611820    0.099778    11.00000   -1.50000
AFIX   0

PART 1
F1A   6    0.319731    0.818583    0.086322    21.00000    0.06406    0.03258 =
         0.07631    0.02314   -0.02010    0.00191
F2A   6    0.512640    0.962522    0.087921    21.00000    0.06666    0.04759 =
         0.08363    0.00372    0.04084    0.02368
F3A   6    0.451347    0.923177    0.182608    21.00000    0.12644    0.05298 =
         0.03544    0.00407   -0.01934    0.05204
F4A   6    0.352472    1.028648    0.131196    21.00000    0.04340    0.04232 =
         0.06324    0.02703    0.01918    0.02777
B1A   4    0.409669    0.933894    0.122565    21.00000    0.03824    0.02823 =
         0.03869    0.01265    0.00455    0.01571

PART 2
F1B   6    0.353238    0.834202    0.078705   -21.00000    0.03249    0.03071 =
         0.02916    0.00670    0.00499    0.01096
F2B   6    0.519225    0.945873    0.159167   -21.00000    0.03960    0.07603 =
         0.11580    0.01672   -0.02531    0.00831
F3B   6    0.368902    1.034171    0.136977   -21.00000    0.04140    0.01586 =
         0.14801    0.02492    0.02355    0.00262
F4B   6    0.316729    0.872528    0.183929   -21.00000    0.08123    0.03630 =
         0.03293    0.00052    0.01611    0.00928
B1B   4    0.389597    0.922492    0.139454   -21.00000    0.04057    0.02779 =
         0.03201    0.00547   -0.00161    0.01089

PART 3
F1C   6    0.965091    1.046899    0.327369    31.00000    0.03421    0.03446 =
         0.04777    0.01481   -0.00214    0.01752
F2C   6    1.181370    1.140069    0.341682    31.00000    0.04066    0.03041 =
         0.14341    0.03983    0.02193    0.01254
F3C   6    1.097878    0.927560    0.318441    31.00000    0.04557    0.03273 =
         0.07961    0.01950    0.00839    0.01934
F4C   6    1.085296    1.048978    0.417084    31.00000    0.13919    0.05947 =
         0.04508    0.01631   -0.03174    0.03027
B1C   4    1.082689    1.041900    0.350992    31.00000    0.03158    0.04055 =
         0.05201    0.02468    0.00224    0.01325

PART 4
F1D   6    1.048508    1.055861    0.424460   -31.00000    0.07610    0.07106 =
         0.03421    0.00506    0.00665    0.01238
F2D   6    1.190472    1.146375    0.363942   -31.00000    0.06118    0.05095 =
         0.15460    0.04816    0.03022    0.02089
F3D   6    1.109349    0.933379    0.340794   -31.00000    0.05789    0.04136 =
         0.14584    0.04937    0.05798    0.03801
F4D   6    0.981809    1.046348    0.320847   -31.00000    0.10331    0.06001 =
         0.05118    0.00960   -0.02208    0.04454
B1D   4    1.082590    1.046555    0.362186   -31.00000    0.05058    0.02386 =
         0.03156    0.01012    0.00555    0.02349
HKLF 4


REM  sm40db_a.res in P-1
REM wR2 = 0.1200, GooF = S = 1.142, Restrained GooF = 1.133 for all data
REM R1 = 0.0371 for 9271 Fo > 4sig(Fo) and 0.0396 for all 10403 data
REM 688 parameters refined using 254 restraints

END

WGHT      0.0625      2.2371

REM Highest difference peak  1.360,  deepest hole -1.754,  1-sigma level  0.150
Q1    1   0.5424  1.0696  0.4908  11.00000  0.05    1.19
Q2    1   0.9587  0.9366  0.0098  11.00000  0.05    1.09
Q3    1   0.4666  0.4546  0.0524  11.00000  0.05    1.07
Q4    1   0.3939  0.9632  0.4741  11.00000  0.05    0.99
Q5    1   0.0458  0.5636  0.4523  11.00000  0.05    0.97
Q6    1   1.1126  1.0603  0.0253  11.00000  0.05    0.86
Q7    1   0.0509  0.5663  0.4884  11.00000  0.05    0.86
Q8    1   0.6136  0.5635  0.0280  11.00000  0.05    0.85
Q9    1   0.4411  0.4385  0.0139  11.00000  0.05    0.80
Q10   1   0.5614  0.6134  0.0415  11.00000  0.05    0.79
;
_shelx_res_checksum              13764
####################################################################### 
# 
# This file contains crystal structure data downloaded from the 
# Cambridge Structural Database (CSD) hosted by the Cambridge 
# Crystallographic Data Centre (CCDC).
# 
# Full information about CCDC data access policies and citation 
# guidelines are available at http://www.ccdc.cam.ac.uk/access/V1 
# 
# Audit and citation data items may have been added by the CCDC. 
# Please retain this information to preserve the provenance of 
# this file and to allow appropriate attribution of the data. 
# 
#######################################################################

data_sm31db
_database_code_depnum_ccdc_archive 'CCDC 2355442'
loop_
_audit_author_name
_audit_author_address
'Dirk Bockfeld'
;TU Braunschweig
Germany
;
_audit_update_record             
;
2024-05-14 deposited with the CCDC.	2024-07-30 downloaded from the CCDC.
;

# start Validation Reply Form
_vrf_PLAT971_sm31db              
;
PROBLEM: Check Calcd Resid. Dens.
RESPONSE: The residual density can be attributed to absorption effects.
 Additionally, the dataset was recorded to a high diffraction angle.
 Usually larger residual electron density is observed in these cases.
;
_vrf_PLAT972_sm31db              
;
PROBLEM: Check Calcd Resid. Dens.
RESPONSE: The residual density can be attributed to absorption effects.
 Additionally, the dataset was recorded to a high diffraction angle.
 Usually larger residual electron density is observed in these cases.
;
# end Validation Reply Form

_audit_creation_method           SHELXL-2018/3
_shelx_SHELXL_version_number     2018/3
_chemical_name_systematic        ?
_chemical_name_common            ?
_chemical_melting_point          ?
_chemical_formula_moiety         'C7 H10 Au Cl3 N2 O2, C H Cl3'
_chemical_formula_sum            'C8 H11 Au Cl6 N2 O2'
_chemical_formula_weight         576.85

loop_
_atom_type_symbol
_atom_type_description
_atom_type_scat_dispersion_real
_atom_type_scat_dispersion_imag
_atom_type_scat_source
C C 0.0033 0.0016 'International Tables Vol C Tables 4.2.6.8 and 6.1.1.4'
H H 0.0000 0.0000 'International Tables Vol C Tables 4.2.6.8 and 6.1.1.4'
Au Au -2.0133 8.8022 'International Tables Vol C Tables 4.2.6.8 and 6.1.1.4'
Cl Cl 0.1484 0.1585 'International Tables Vol C Tables 4.2.6.8 and 6.1.1.4'
N N 0.0061 0.0033 'International Tables Vol C Tables 4.2.6.8 and 6.1.1.4'
O O 0.0106 0.0060 'International Tables Vol C Tables 4.2.6.8 and 6.1.1.4'

_space_group_crystal_system      monoclinic
_space_group_IT_number           14
_space_group_name_H-M_alt        'P 21/c'
_space_group_name_Hall           '-P 2ybc'

_shelx_space_group_comment       
;
The symmetry employed for this shelxl refinement is uniquely defined
by the following loop, which should always be used as a source of
symmetry information in preference to the above space-group names.
They are only intended as comments.
;

loop_
_space_group_symop_operation_xyz
'x, y, z'
'-x, y+1/2, -z+1/2'
'-x, -y, -z'
'x, -y-1/2, z-1/2'

_cell_length_a                   7.9945(2)
_cell_length_b                   10.9103(2)
_cell_length_c                   19.0105(4)
_cell_angle_alpha                90
_cell_angle_beta                 100.267(2)
_cell_angle_gamma                90
_cell_volume                     1631.59(6)
_cell_formula_units_Z            4
_cell_measurement_temperature    100(2)
_cell_measurement_reflns_used    68278
_cell_measurement_theta_min      2.5840
_cell_measurement_theta_max      66.9320

_exptl_crystal_description       block
_exptl_crystal_colour            colourless
_exptl_crystal_density_meas      ?
_exptl_crystal_density_method    ?
_exptl_crystal_density_diffrn    2.348
_exptl_crystal_F_000             1080
_exptl_transmission_factor_min   ?
_exptl_transmission_factor_max   ?
_exptl_crystal_size_max          0.320
_exptl_crystal_size_mid          0.070
_exptl_crystal_size_min          0.060
_exptl_absorpt_coefficient_mu    9.995
_shelx_estimated_absorpt_T_min   0.142
_shelx_estimated_absorpt_T_max   0.585
loop_
_exptl_crystal_face_index_h
_exptl_crystal_face_index_k
_exptl_crystal_face_index_l
_exptl_crystal_face_perp_dist
1 14 8 0.1175
-1 0 27 0.0133
1 0 -27 0.0542
-2 -15 0 0.1725
11 -1 -3 0.0345
-11 1 3 0.0278
4 -14 0 0.1559
-3 15 0 0.1334
-9 0 -13 0.0374
9 -1 14 0.0229
loop_
_exptl_oxdiff_crystal_face_indexfrac_h
_exptl_oxdiff_crystal_face_indexfrac_k
_exptl_oxdiff_crystal_face_indexfrac_l
_exptl_oxdiff_crystal_face_x
_exptl_oxdiff_crystal_face_y
_exptl_oxdiff_crystal_face_z
1.4903 14.4492 7.6850 0.0277 -0.3380 0.9407
-1.0460 -0.3774 26.6955 0.0781 -0.9950 -0.0623
0.9447 -0.4379 -26.6689 -0.0783 0.9969 0.0085
-1.8511 -15.1583 -0.3792 -0.0066 0.0678 -0.9977
11.2207 -0.5990 -2.5445 0.9887 0.0776 0.1286
-11.2203 0.6135 2.5435 -0.9888 -0.0776 -0.1276
3.9335 -14.3877 0.0134 0.5023 0.0405 -0.8637
-3.4225 14.6320 -0.1466 -0.4603 -0.0372 0.8870
-8.5736 -0.0585 -13.4776 -0.8465 0.5190 -0.1182
8.5257 -0.6184 13.5985 0.8502 -0.5212 0.0740
_exptl_absorpt_correction_T_min  0.263
_exptl_absorpt_correction_T_max  1.000
_exptl_absorpt_correction_type   gaussian
_exptl_absorpt_process_details   
;
CrysAlisPro 1.171.42.64a (Rigaku Oxford Diffraction, 2022)
Numerical absorption correction based on gaussian integration over
a multifaceted crystal model
Empirical absorption correction using spherical harmonics,
implemented in SCALE3 ABSPACK scaling algorithm.
;
_oxdiff_exptl_absorpt_empirical_full_min 0.795
_oxdiff_exptl_absorpt_empirical_full_max 1.488
_oxdiff_exptl_absorpt_empirical_details 
;
Empirical correction (ABSPACK) includes:
- Absorption correction using spherical harmonics
- Frame scaling
- Detector area scaling
;
_diffrn_ambient_temperature      100(2)
_diffrn_ambient_environment      N~2~
_diffrn_source                   'micro-focus sealed X-ray tube'
_diffrn_source_type              'PhotonJet (Mo) X-ray Source'
_diffrn_radiation_probe          x-ray
_diffrn_radiation_type           'Mo K\a'
_diffrn_radiation_wavelength     0.71073
_diffrn_radiation_monochromator  mirror
_diffrn_measurement_device       'four-circle diffractometer'
_diffrn_measurement_device_type  
'XtaLAB Synergy, Single source at offset/far, HyPix'
_diffrn_detector                 'Hybrid Pixel Array Detector'
_diffrn_detector_type            HyPix
_diffrn_detector_area_resol_mean 10.0000
_diffrn_measurement_method       '\w scans'
_diffrn_reflns_number            289263
_diffrn_reflns_av_unetI/netI     0.0320
_diffrn_reflns_av_R_equivalents  0.0626
_diffrn_reflns_limit_h_min       -20
_diffrn_reflns_limit_h_max       20
_diffrn_reflns_limit_k_min       -26
_diffrn_reflns_limit_k_max       27
_diffrn_reflns_limit_l_min       -48
_diffrn_reflns_limit_l_max       48
_diffrn_reflns_theta_min         2.161
_diffrn_reflns_theta_max         65.671
_diffrn_reflns_theta_full        25.242
_diffrn_measured_fraction_theta_max 0.998
_diffrn_measured_fraction_theta_full 0.999
_diffrn_reflns_Laue_measured_fraction_max 0.998
_diffrn_reflns_Laue_measured_fraction_full 0.999
_diffrn_reflns_point_group_measured_fraction_max 0.998
_diffrn_reflns_point_group_measured_fraction_full 0.999
_reflns_number_total             28759
_reflns_number_gt                20198
_reflns_threshold_expression     'I > 2\s(I)'
_reflns_Friedel_coverage         0.000
_reflns_Friedel_fraction_max     .
_reflns_Friedel_fraction_full    .

_reflns_special_details          
;
 Reflections were merged by SHELXL according to the crystal
 class for the calculation of statistics and refinement.
 
 _reflns_Friedel_fraction is defined as the number of unique
 Friedel pairs measured divided by the number that would be
 possible theoretically, ignoring centric projections and
 systematic absences.
;

_computing_data_collection       'CrysAlisPro 1.171.42.64a (Rigaku OD, 2022)'
_computing_cell_refinement       'CrysAlisPro 1.171.42.64a (Rigaku OD, 2022)'
_computing_data_reduction        'CrysAlisPro 1.171.42.64a (Rigaku OD, 2022)'

_computing_structure_solution    
'SHELXT 2018/2 (G. M. Sheldrick, Acta Cryst., 2015, A71, 3-8)'
_computing_structure_refinement  
'SHELXL-2018/3 (G. M. Sheldrick, Acta Cryst., 2015, C71, 3-8)'
_computing_molecular_graphics    ?
_computing_publication_material  
'OLEX2 v1.3 (O. V. Dolomanov et al., J. Appl. Cryst., 2009, 42, 339-341)'

_refine_special_details          
;
 All H atoms were placed in idealised positions and refined using a riding
 model, with a common U restrained to be 1.2 (1.5 for methyl groups) times
 the equivalent isotropic displacement parameter of the parent atom.
 Ordered methyl groups were treated as rigid bodies and allowed to 
 rotate around the E-CH3 bond.

 Refinement of F^2^ against ALL reflections.  The weighted R-factor wR and
 goodness of fit S are based on F^2^, conventional R-factors R are based
 on F, with F set to zero for negative F^2^. The threshold expression of
 F^2^ > 2sigma(F^2^) is used only for calculating R-factors(gt) etc. and is
 not relevant to the choice of reflections for refinement.  R-factors based
 on F^2^ are statistically about twice as large as those based on F, and R-
 factors based on ALL data will be even larger.
;
_refine_ls_structure_factor_coef Fsqd
_refine_ls_matrix_type           full
_refine_ls_weighting_scheme      calc
_refine_ls_weighting_details     
'w=1/[\s^2^(Fo^2^)+(0.0337P)^2^+1.9499P] where P=(Fo^2^+2Fc^2^)/3'
_atom_sites_solution_primary     iterative
_atom_sites_solution_secondary   difmap
_atom_sites_solution_hydrogens   geom
_refine_ls_hydrogen_treatment    constr
_refine_ls_extinction_method     none
_refine_ls_extinction_coef       .
_refine_ls_number_reflns         28759
_refine_ls_number_parameters     175
_refine_ls_number_restraints     0
_refine_ls_R_factor_all          0.0640
_refine_ls_R_factor_gt           0.0357
_refine_ls_wR_factor_ref         0.0842
_refine_ls_wR_factor_gt          0.0750
_refine_ls_goodness_of_fit_ref   1.011
_refine_ls_restrained_S_all      1.011
_refine_ls_shift/su_max          0.006
_refine_ls_shift/su_mean         0.000

loop_
_atom_site_label
_atom_site_type_symbol
_atom_site_fract_x
_atom_site_fract_y
_atom_site_fract_z
_atom_site_U_iso_or_equiv
_atom_site_adp_type
_atom_site_occupancy
_atom_site_site_symmetry_order
_atom_site_calc_flag
_atom_site_refinement_flags_posn
_atom_site_refinement_flags_adp
_atom_site_refinement_flags_occupancy
_atom_site_disorder_assembly
_atom_site_disorder_group
Au1 Au -0.02424(2) 0.79507(2) 0.59474(2) 0.01218(1) Uani 1 1 d . . . . .
Cl1 Cl -0.30427(5) 0.77372(4) 0.53876(2) 0.01761(5) Uani 1 1 d . . . . .
Cl2 Cl -0.07874(6) 0.98381(4) 0.63769(3) 0.02275(7) Uani 1 1 d . . . . .
Cl3 Cl 0.04082(5) 0.60904(4) 0.55385(3) 0.02382(7) Uani 1 1 d . . . . .
O1 O 0.72412(16) 0.81470(13) 0.78996(8) 0.0204(2) Uani 1 1 d . . . . .
O2 O 0.5598(2) 0.66199(16) 0.81946(9) 0.0295(3) Uani 1 1 d . . . . .
N1 N 0.33593(15) 0.88481(12) 0.62223(7) 0.01487(15) Uani 1 1 d . . . . .
N2 N 0.29399(16) 0.75072(11) 0.70148(7) 0.01468(15) Uani 1 1 d . . . . .
C1 C 0.21904(17) 0.81020(12) 0.64269(8) 0.01394(17) Uani 1 1 d . . . . .
C2 C 0.48653(17) 0.87383(14) 0.66908(8) 0.01519(18) Uani 1 1 d . . . . .
H2 H 0.588968 0.916688 0.666989 0.018 Uiso 1 1 calc R U . . .
C3 C 0.46173(18) 0.78982(13) 0.71925(8) 0.01483(17) Uani 1 1 d . . . . .
C4 C 0.3091(2) 0.96370(17) 0.55902(9) 0.0202(2) Uani 1 1 d . . . . .
H4A H 0.335518 0.917983 0.518003 0.030 Uiso 1 1 calc R U . . .
H4B H 0.383463 1.035510 0.567895 0.030 Uiso 1 1 calc R U . . .
H4C H 0.190176 0.990462 0.548813 0.030 Uiso 1 1 calc R U . . .
C5 C 0.2111(2) 0.65842(18) 0.73948(10) 0.0220(3) Uani 1 1 d . . . . .
H5A H 0.089821 0.654575 0.718758 0.033 Uiso 1 1 calc R U . . .
H5B H 0.224570 0.680723 0.790113 0.033 Uiso 1 1 calc R U . . .
H5C H 0.263344 0.578216 0.734984 0.033 Uiso 1 1 calc R U . . .
C6 C 0.58386(19) 0.74664(15) 0.78158(9) 0.0175(2) Uani 1 1 d . . . . .
C7 C 0.8498(2) 0.78740(19) 0.85300(12) 0.0257(3) Uani 1 1 d . . . . .
H7A H 0.946114 0.843728 0.855460 0.039 Uiso 1 1 calc R U . . .
H7B H 0.889501 0.702850 0.850307 0.039 Uiso 1 1 calc R U . . .
H7C H 0.798518 0.797192 0.895809 0.039 Uiso 1 1 calc R U . . .
Cl4 Cl 0.44623(6) 0.51704(5) 0.59553(3) 0.02730(8) Uani 1 1 d . . . . .
Cl5 Cl 0.68480(9) 0.32024(6) 0.58222(4) 0.03496(11) Uani 1 1 d . . . . .
Cl6 Cl 0.77260(7) 0.50392(6) 0.69162(3) 0.02864(9) Uani 1 1 d . . . . .
C8 C 0.6618(2) 0.47534(17) 0.60375(10) 0.0214(3) Uani 1 1 d . . . . .
H8 H 0.714118 0.526509 0.569782 0.026 Uiso 1 1 calc R U . . .

loop_
_atom_site_aniso_label
_atom_site_aniso_U_11
_atom_site_aniso_U_22
_atom_site_aniso_U_33
_atom_site_aniso_U_23
_atom_site_aniso_U_13
_atom_site_aniso_U_12
Au1 0.01238(1) 0.01123(1) 0.01277(1) -0.00139(1) 0.00179(1) -0.00096(1)
Cl1 0.01418(10) 0.01761(12) 0.01980(13) 0.00077(10) -0.00031(9) -0.00082(9)
Cl2 0.02048(14) 0.01525(13) 0.0330(2) -0.00844(13) 0.00603(13) -0.00037(11)
Cl3 0.01819(13) 0.01894(14) 0.0329(2) -0.01205(14) 0.00065(13) 0.00175(11)
O1 0.0156(4) 0.0206(5) 0.0231(5) 0.0025(4) -0.0019(3) -0.0023(3)
O2 0.0263(6) 0.0300(7) 0.0292(7) 0.0137(6) -0.0037(5) -0.0069(5)
N1 0.0144(3) 0.0148(4) 0.0153(4) 0.0018(3) 0.0025(3) -0.0021(3)
N2 0.0151(4) 0.0138(4) 0.0147(4) 0.0013(3) 0.0015(3) -0.0029(3)
C1 0.0138(4) 0.0133(4) 0.0144(4) -0.0003(3) 0.0016(3) -0.0022(3)
C2 0.0137(4) 0.0158(5) 0.0160(4) 0.0003(4) 0.0023(3) -0.0024(3)
C3 0.0140(4) 0.0145(4) 0.0155(4) 0.0004(4) 0.0012(3) -0.0015(3)
C4 0.0210(6) 0.0210(6) 0.0183(5) 0.0062(5) 0.0026(4) -0.0022(5)
C5 0.0218(6) 0.0233(7) 0.0198(6) 0.0059(5) 0.0007(5) -0.0094(5)
C6 0.0160(4) 0.0171(5) 0.0180(5) 0.0023(4) -0.0003(4) -0.0018(4)
C7 0.0180(5) 0.0254(8) 0.0298(8) 0.0015(6) -0.0062(5) 0.0008(5)
Cl4 0.01648(13) 0.0312(2) 0.0341(2) 0.00275(17) 0.00432(14) -0.00025(14)
Cl5 0.0317(2) 0.0337(2) 0.0369(3) 0.0035(2) -0.0011(2) -0.0014(2)
Cl6 0.02480(18) 0.0347(2) 0.02492(18) 0.00245(17) 0.00032(14) -0.00630(17)
C8 0.0165(5) 0.0224(6) 0.0250(7) 0.0042(5) 0.0029(5) -0.0015(5)

_geom_special_details            
;
 All esds (except the esd in the dihedral angle between two l.s. planes)
 are estimated using the full covariance matrix.  The cell esds are taken
 into account individually in the estimation of esds in distances, angles
 and torsion angles; correlations between esds in cell parameters are only
 used when they are defined by crystal symmetry.  An approximate (isotropic)
 treatment of cell esds is used for estimating esds involving l.s. planes.
;

loop_
_geom_bond_atom_site_label_1
_geom_bond_atom_site_label_2
_geom_bond_distance
_geom_bond_site_symmetry_2
_geom_bond_publ_flag
Au1 C1 2.0022(14) . ?
Au1 Cl3 2.2668(4) . ?
Au1 Cl2 2.2855(4) . ?
Au1 Cl1 2.3129(4) . ?
O1 C6 1.331(2) . ?
O1 C7 1.451(2) . ?
O2 C6 1.207(2) . ?
N1 C1 1.3478(18) . ?
N1 C2 1.3692(19) . ?
N1 C4 1.463(2) . ?
N2 C1 1.3381(19) . ?
N2 C3 1.3903(18) . ?
N2 C5 1.465(2) . ?
C2 C3 1.363(2) . ?
C3 C6 1.472(2) . ?
Cl4 C8 1.7620(18) . ?
Cl5 C8 1.758(2) . ?
Cl6 C8 1.774(2) . ?

loop_
_geom_angle_atom_site_label_1
_geom_angle_atom_site_label_2
_geom_angle_atom_site_label_3
_geom_angle
_geom_angle_site_symmetry_1
_geom_angle_site_symmetry_3
_geom_angle_publ_flag
C1 Au1 Cl3 88.07(4) . . ?
C1 Au1 Cl2 89.70(4) . . ?
Cl3 Au1 Cl2 177.747(15) . . ?
C1 Au1 Cl1 178.89(4) . . ?
Cl3 Au1 Cl1 90.829(15) . . ?
Cl2 Au1 Cl1 91.410(15) . . ?
C6 O1 C7 115.40(15) . . ?
C1 N1 C2 109.51(12) . . ?
C1 N1 C4 125.78(13) . . ?
C2 N1 C4 124.70(12) . . ?
C1 N2 C3 108.84(12) . . ?
C1 N2 C5 124.79(13) . . ?
C3 N2 C5 126.36(13) . . ?
N2 C1 N1 107.68(12) . . ?
N2 C1 Au1 126.46(10) . . ?
N1 C1 Au1 125.84(10) . . ?
C3 C2 N1 107.06(12) . . ?
C2 C3 N2 106.91(12) . . ?
C2 C3 C6 128.35(13) . . ?
N2 C3 C6 124.75(13) . . ?
O2 C6 O1 125.16(15) . . ?
O2 C6 C3 124.87(15) . . ?
O1 C6 C3 109.97(13) . . ?
Cl5 C8 Cl4 111.67(10) . . ?
Cl5 C8 Cl6 109.45(10) . . ?
Cl4 C8 Cl6 110.77(11) . . ?

loop_
_geom_torsion_atom_site_label_1
_geom_torsion_atom_site_label_2
_geom_torsion_atom_site_label_3
_geom_torsion_atom_site_label_4
_geom_torsion
_geom_torsion_site_symmetry_1
_geom_torsion_site_symmetry_2
_geom_torsion_site_symmetry_3
_geom_torsion_site_symmetry_4
_geom_torsion_publ_flag
C3 N2 C1 N1 0.82(17) . . . . ?
C5 N2 C1 N1 -178.35(15) . . . . ?
C3 N2 C1 Au1 -177.74(10) . . . . ?
C5 N2 C1 Au1 3.1(2) . . . . ?
C2 N1 C1 N2 -0.76(17) . . . . ?
C4 N1 C1 N2 177.95(15) . . . . ?
C2 N1 C1 Au1 177.82(10) . . . . ?
C4 N1 C1 Au1 -3.5(2) . . . . ?
C1 N1 C2 C3 0.39(17) . . . . ?
C4 N1 C2 C3 -178.33(15) . . . . ?
N1 C2 C3 N2 0.11(17) . . . . ?
N1 C2 C3 C6 -179.28(15) . . . . ?
C1 N2 C3 C2 -0.58(17) . . . . ?
C5 N2 C3 C2 178.58(16) . . . . ?
C1 N2 C3 C6 178.84(14) . . . . ?
C5 N2 C3 C6 -2.0(3) . . . . ?
C7 O1 C6 O2 -4.4(3) . . . . ?
C7 O1 C6 C3 175.48(16) . . . . ?
C2 C3 C6 O2 -171.2(2) . . . . ?
N2 C3 C6 O2 9.5(3) . . . . ?
C2 C3 C6 O1 8.9(2) . . . . ?
N2 C3 C6 O1 -170.38(15) . . . . ?

_refine_diff_density_max         2.527
_refine_diff_density_min         -4.379
_refine_diff_density_rms         0.234

_shelx_res_file                  
;
TITL sm31db_a.res in P2(1)/c
    sm31db.res
    created by SHELXL-2018/3 at 16:01:12 on 16-Dec-2022
REM Old TITL sm31db_a.res in P2(1)/c
REM SHELXT solution in P2(1)/c: R1 0.045, Rweak 0.003, 0.021
REM <I/s> 0.940 for 188 systematic absences, Orientation as input
REM Formula found by SHELXT: C9 N2 O Cl6 Au
CELL 0.71073 7.9945 10.9103 19.0105 90 100.267 90
ZERR 4 0.0002 0.0002 0.0004 0 0.002 0
LATT 1
SYMM -X,0.5+Y,0.5-Z
SFAC C H Au Cl N O
UNIT 32 44 4 24 8 8

L.S. 4 0 0
PLAN  4
SIZE 0.06 0.07 0.32
TEMP -173
CONF
BOND
HTAB
list 4
fmap 2 53
acta
OMIT 1 1 0
REM <olex2.extras>
REM <HklSrc "%./sm31db.hkl">
REM </olex2.extras>

WGHT    0.033700    1.949900
FVAR       0.22786
AU1   3   -0.024243    0.795071    0.594745    11.00000    0.01238    0.01123 =
         0.01277   -0.00139    0.00179   -0.00096
CL1   4   -0.304273    0.773723    0.538758    11.00000    0.01418    0.01761 =
         0.01980    0.00077   -0.00031   -0.00082
CL2   4   -0.078742    0.983810    0.637690    11.00000    0.02048    0.01525 =
         0.03297   -0.00844    0.00603   -0.00037
CL3   4    0.040823    0.609043    0.553850    11.00000    0.01819    0.01894 =
         0.03289   -0.01205    0.00065    0.00175
O1    6    0.724117    0.814703    0.789958    11.00000    0.01562    0.02057 =
         0.02311    0.00252   -0.00192   -0.00230
O2    6    0.559818    0.661993    0.819460    11.00000    0.02628    0.02996 =
         0.02922    0.01366   -0.00368   -0.00688
N1    5    0.335928    0.884807    0.622232    11.00000    0.01442    0.01484 =
         0.01529    0.00184    0.00247   -0.00206
N2    5    0.293988    0.750719    0.701485    11.00000    0.01511    0.01378 =
         0.01473    0.00133    0.00149   -0.00293
C1    1    0.219044    0.810197    0.642690    11.00000    0.01378    0.01333 =
         0.01441   -0.00033    0.00165   -0.00218
C2    1    0.486529    0.873827    0.669076    11.00000    0.01369    0.01578 =
         0.01601    0.00028    0.00234   -0.00240
AFIX  43
H2    2    0.588968    0.916688    0.666989    11.00000   -1.20000
AFIX   0
C3    1    0.461731    0.789821    0.719247    11.00000    0.01397    0.01449 =
         0.01553    0.00038    0.00121   -0.00152
C4    1    0.309055    0.963697    0.559022    11.00000    0.02096    0.02101 =
         0.01829    0.00616    0.00257   -0.00223
AFIX 137
H4A   2    0.335518    0.917983    0.518003    11.00000   -1.50000
H4B   2    0.383463    1.035510    0.567895    11.00000   -1.50000
H4C   2    0.190176    0.990462    0.548813    11.00000   -1.50000
AFIX   0
C5    1    0.211069    0.658421    0.739479    11.00000    0.02175    0.02330 =
         0.01983    0.00587    0.00066   -0.00945
AFIX 137
H5A   2    0.089821    0.654575    0.718758    11.00000   -1.50000
H5B   2    0.224570    0.680723    0.790113    11.00000   -1.50000
H5C   2    0.263344    0.578216    0.734984    11.00000   -1.50000
AFIX   0
C6    1    0.583862    0.746635    0.781579    11.00000    0.01600    0.01712 =
         0.01802    0.00232   -0.00031   -0.00179
C7    1    0.849754    0.787404    0.852997    11.00000    0.01805    0.02544 =
         0.02977    0.00149   -0.00617    0.00080
AFIX 137
H7A   2    0.946114    0.843728    0.855460    11.00000   -1.50000
H7B   2    0.889501    0.702850    0.850307    11.00000   -1.50000
H7C   2    0.798518    0.797192    0.895809    11.00000   -1.50000
AFIX   0

CL4   4    0.446235    0.517044    0.595527    11.00000    0.01648    0.03122 =
         0.03414    0.00275    0.00432   -0.00025
CL5   4    0.684799    0.320238    0.582215    11.00000    0.03167    0.03365 =
         0.03690    0.00353   -0.00110   -0.00139
CL6   4    0.772598    0.503922    0.691623    11.00000    0.02480    0.03468 =
         0.02492    0.00245    0.00032   -0.00630
C8    1    0.661773    0.475339    0.603746    11.00000    0.01649    0.02237 =
         0.02504    0.00418    0.00287   -0.00151
AFIX  13
H8    2    0.714118    0.526509    0.569782    11.00000   -1.20000
AFIX   0
HKLF 4


REM  sm31db_a.res in P2(1)/c
REM wR2 = 0.0842, GooF = S = 1.011, Restrained GooF = 1.011 for all data
REM R1 = 0.0357 for 20198 Fo > 4sig(Fo) and 0.0640 for all 28759 data
REM 175 parameters refined using 0 restraints

END

WGHT      0.0337      1.9499

REM Instructions for potential hydrogen bonds
EQIV $1 x+1, y, z
HTAB C2 Cl2_$1
EQIV $2 -x, -y+2, -z+1
HTAB C4 Cl1_$2
EQIV $3 -x+1, y+1/2, -z+3/2
HTAB C4 O2_$3
HTAB C4 Cl2
EQIV $4 x-1, y, z
HTAB C5 Cl6_$4
HTAB C5 Cl5_$3
EQIV $5 -x+2, y+1/2, -z+3/2
HTAB C7 Cl5_$5
EQIV $6 -x+1, y-1/2, -z+3/2
HTAB C7 Cl2_$6
HTAB C8 Cl1_$1
HTAB C8 Cl3_$1

REM Highest difference peak  2.527,  deepest hole -4.379,  1-sigma level  0.234
Q1    1   0.0194  0.7590  0.5839  11.00000  0.05    2.53
Q2    1  -0.0096  0.7951  0.5567  11.00000  0.05    2.27
Q3    1  -0.0598  0.7414  0.5916  11.00000  0.05    2.23
Q4    1   0.0138  0.8337  0.5851  11.00000  0.05    2.18
;
_shelx_res_checksum              28126
